# Supplementary material for: Cyclo­hexa­naminium trichloro­acetate
Source: Acta Crystallogr Sect E Struct Rep Online. 2009 May 20;65(Pt 6):o1313. doi: 10.1107/S1600536809017504 (PMC2969657; doi:10.1107/S1600536809017504)
Supplement: Supplementary file 1 [file e-65-o1313-sup1.cif]

##############################################################################
###                                                                        ###
###        Electronic paper (Acta Crystallographica Section E)             ###
###                                                                        ###
##############################################################################
#                                                                            #
# This CIF contains the data in a paper accepted for publication in Acta     #
# Crystallographica Section E. It conforms to the requirements of Notes      #
# for Authors for Section E, and has been peer reviewed under the auspices   #
# of the IUCr Commission on Journals.                                        #
#                                                                            #
# Full details of the Crystallographic Information File format               #
# are given in the paper "The Crystallographic Information File (CIF):       #
# a New Standard Archive File for Crystallography" by S. R. Hall, F. H.      #
# Allen and I. D. Brown [Acta Cryst. (1991), A47, 655-685].                  #
#                                                                            #
# The current version of the core CIF dictionary is obtainable from          #
# ftp://ftp.iucr.org/pub/cif_core.dic. The current version number is 2.4.    #
#                                                                            #
# Software is freely available for graphical display of the structure(s) in  #
# this CIF.  For information consult the CIF home page http://www.iucr.org/  #
# cif/home.html                                                              #
#                                                                            #
# This file may be used for bona fide research purposes within the           #
# scientific community so long as proper attribution is given to the journal # 
# article from which it was obtained.                                        #
#                                                                            #
##############################################################################
                                             
data_global
_audit_creation_method     ?
_journal_date_recd_electronic     2009-05-09
_journal_date_accepted     2009-05-10
_journal_name_full     'Acta Crystallographica, Section E'
_journal_year     2009
_journal_volume     65
_journal_issue      6
_journal_page_first     o1313
_journal_page_last     o1313
_journal_paper_category     QO
_journal_coeditor_code     HB2970
_publ_contact_author
;
Muhammad Nawaz Tahir
University of Sargodha
Department of Physics
Sargodha
Pakistan
;
_publ_contact_author_email     'dmntahir_uos@yahoo.com'
_publ_contact_author_fax     '0092 48 32 22 121'
_publ_contact_author_phone     '0092 48 92 30 914'
_publ_section_title
;
Cyclohexanaminium trichloroacetate
;
loop_
    _publ_author_name
    _publ_author_address
    'Durre Shahwar'
;
Department of Chemistry
Government College University
Lahore
Pakistan
;
    'Tahir, M. Nawaz'
;
Department of Physics
University of Sargodha
Sargodha
Pakistan
;
    'Naeem Ahmad'
;
Department of Chemistry
Government College University
Lahore
Pakistan
;
    'Muhammad Akmal Khan'
;
Department of Chemistry
Government College University
Lahore
Pakistan
;
    'Afifa Saeed'
;
Department of Chemistry
Government College University
Lahore
Pakistan
;
data_I
_audit_creation_method     SHELXL-97
_chemical_name_systematic
;
Cyclohexanaminium trichloroacetate
;
_chemical_name_common     ?
_chemical_formula_moiety     'C6 H14 N +, C2 Cl3 O2 -'
_chemical_formula_sum     'C8 H14 Cl3 N O2'
_chemical_formula_iupac     'C6 H14 N +, C2 Cl3 O2 -'
_chemical_formula_weight     262.55
_symmetry_cell_setting     monoclinic
_symmetry_space_group_name_H-M     'P 21/c'
_symmetry_space_group_name_Hall     '-P 2ybc'
loop_
    _symmetry_equiv_pos_site_id
    _symmetry_equiv_pos_as_xyz
    1 x,y,z
    2 -x,1/2+y,1/2-z
    3 -x,-y,-z
    4 x,1/2-y,1/2+z
_cell_length_a     6.7217(4)
_cell_length_b     21.2482(15)
_cell_length_c     10.6908(6)
_cell_angle_alpha     90
_cell_angle_beta     126.590(3)
_cell_angle_gamma     90
_cell_volume     1225.98(14)
_cell_formula_units_Z     4
_cell_measurement_reflns_used     2910
_cell_measurement_theta_min     2.56
_cell_measurement_theta_max     27.86
_cell_measurement_temperature     296(2)
_exptl_crystal_description     rod
_exptl_crystal_colour     colorless
_exptl_crystal_size_max     0.25
_exptl_crystal_size_mid     0.18
_exptl_crystal_size_min     0.12
_exptl_crystal_density_diffrn     1.422
_exptl_crystal_density_meas     ?
_exptl_crystal_density_method     'not measured'
_exptl_crystal_F_000     544
_exptl_absorpt_coefficient_mu     0.724
_exptl_absorpt_correction_type     multi-scan
_exptl_absorpt_process_details     '(SADABS; Bruker, 2005)'
_exptl_absorpt_correction_T_min     0.853
_exptl_absorpt_correction_T_max     0.919
_exptl_special_details
;
;
_diffrn_ambient_temperature     296(2)
_diffrn_radiation_type     MoK\a
_diffrn_radiation_wavelength     0.71073
_diffrn_radiation_source     'fine-focus sealed tube'
_diffrn_radiation_monochromator     graphite
_diffrn_measurement_device_type     'Bruker Kappa APEXII CCD'
_diffrn_measurement_method     \w
_diffrn_detector_area_resol_mean     7.50
_diffrn_reflns_number     13379
_diffrn_reflns_av_R_equivalents     0.0378
_diffrn_reflns_av_sigmaI/netI     0.0373
_diffrn_reflns_theta_min     2.56
_diffrn_reflns_theta_max     27.86
_diffrn_reflns_theta_full     27.86
_diffrn_measured_fraction_theta_max     0.998
_diffrn_measured_fraction_theta_full     0.998
_diffrn_reflns_limit_h_min     -8
_diffrn_reflns_limit_h_max     8
_diffrn_reflns_limit_k_min     -27
_diffrn_reflns_limit_k_max     26
_diffrn_reflns_limit_l_min     -12
_diffrn_reflns_limit_l_max     14
_diffrn_standards_number     0
_diffrn_standards_interval_count     ?
_diffrn_standards_interval_time     ?
_diffrn_standards_decay_%     ?
_refine_special_details
;
Refinement of <i>F</i>^2^ against ALL reflections. The weighted <i>R</i>-factor
<i>wR</i> and goodness of fit <i>S</i> are based on <i>F</i>^2^, conventional
<i>R</i>-factors <i>R</i> are based on <i>F</i>, with <i>F</i> set to zero for
negative <i>F</i>^2^. The threshold expression of <i>F</i>^2^ >
\s(<i>F</i>^2^) is used only for calculating <i>R</i>-factors(gt) <i>etc</i>.
and is not relevant to the choice of reflections for refinement.
<i>R</i>-factors based on <i>F</i>^2^ are statistically about twice as large
as those based on <i>F</i>, and <i>R</i>- factors based on ALL data will be
even larger.
;
_reflns_number_total     2910
_reflns_number_gt     1710
_reflns_threshold_expression     I>2\s(I)
_refine_ls_structure_factor_coef     Fsqd
_refine_ls_matrix_type     full
_refine_ls_R_factor_all     0.1109
_refine_ls_R_factor_gt     0.0658
_refine_ls_wR_factor_gt     0.1829
_refine_ls_wR_factor_ref     0.2145
_refine_ls_goodness_of_fit_ref     1.049
_refine_ls_restrained_S_all     1.049
_refine_ls_number_reflns     2910
_refine_ls_number_parameters     139
_refine_ls_number_restraints     0
_refine_ls_hydrogen_treatment     mixed
_refine_ls_weighting_scheme     calc
_refine_ls_weighting_details
         'calc w=1/[\s^2^(Fo^2^)+(0.1089P)^2^+0.5776P] where P=(Fo^2^+2Fc^2^)/3'
_atom_sites_solution_hydrogens     geom
_atom_sites_solution_primary     direct
_atom_sites_solution_secondary     difmap
_refine_ls_shift/su_max     0.000
_refine_ls_shift/su_mean     0.000
_refine_diff_density_max     0.727
_refine_diff_density_min     -0.368
_refine_ls_extinction_method     none
_refine_ls_extinction_coef     ?
loop_
    _atom_type_symbol
    _atom_type_description
    _atom_type_scat_dispersion_real
    _atom_type_scat_dispersion_imag
    _atom_type_scat_source
    'C' 'C' 0.0033 0.0016
                         'International Tables Vol C Tables 4.2.6.8 and 6.1.1.4'
    'H' 'H' 0.0000 0.0000
                         'International Tables Vol C Tables 4.2.6.8 and 6.1.1.4'
    'N' 'N' 0.0061 0.0033
                         'International Tables Vol C Tables 4.2.6.8 and 6.1.1.4'
    'O' 'O' 0.0106 0.0060
                         'International Tables Vol C Tables 4.2.6.8 and 6.1.1.4'
    'Cl' 'Cl' 0.1484 0.1585
                         'International Tables Vol C Tables 4.2.6.8 and 6.1.1.4'
_computing_data_collection     'APEX2 (Bruker, 2007)'
_computing_cell_refinement     'SAINT (Bruker, 2007)'
_computing_data_reduction     'SAINT (Bruker, 2007)'
_computing_structure_solution     'SHELXS97 (Sheldrick, 2008)'
_computing_structure_refinement     'SHELXL97 (Sheldrick, 2008)'
_computing_molecular_graphics
                  'ORTEP-3 for Windows (Farrugia, 1997) and PLATON (Spek, 2009)'
_computing_publication_material
;
WinGX (Farrugia, 1999) and PLATON (Spek, 2009)
;
loop_
    _atom_site_type_symbol
    _atom_site_label
    _atom_site_fract_x
    _atom_site_fract_y
    _atom_site_fract_z
    _atom_site_U_iso_or_equiv
    _atom_site_thermal_displace_type
    _atom_site_calc_flag
    _atom_site_refinement_flags
    _atom_site_occupancy
    N N1 0.2904(5) 0.05714(15) 0.0547(4) 0.0480(10) Uani . . 1.000
    C C1 0.4574(6) 0.08854(16) 0.2093(4) 0.0463(10) Uani . . 1.000
    C C2 0.7215(6) 0.06696(19) 0.2878(5) 0.0568(11) Uani . . 1.000
    C C3 0.8922(7) 0.0967(2) 0.4465(5) 0.0731(15) Uani . . 1.000
    C C4 0.8100(8) 0.0827(3) 0.5472(6) 0.0816(18) Uani . . 1.000
    C C5 0.5457(8) 0.1032(2) 0.4704(5) 0.0764(17) Uani . . 1.000
    C C6 0.3726(7) 0.0733(2) 0.3100(5) 0.0626(15) Uani . . 1.000
    Cl Cl1 0.9294(2) 0.30601(6) 0.38465(15) 0.0791(4) Uani . . 1.000
    Cl Cl2 0.7598(3) 0.28803(6) 0.57059(16) 0.1029(6) Uani . . 1.000
    Cl Cl3 0.4167(2) 0.28226(6) 0.23280(17) 0.0950(5) Uani . . 1.000
    O O1 0.7893(5) 0.42783(12) 0.4227(4) 0.0711(9) Uani . . 1.000
    O O2 0.4297(5) 0.40429(14) 0.3696(3) 0.0680(10) Uani . . 1.000
    C C7 0.6272(5) 0.39152(15) 0.3948(3) 0.0406(9) Uani . . 1.000
    C C8 0.6778(7) 0.32022(15) 0.3937(4) 0.0488(10) Uani . . 1.000
    H H1 0.432(7) 0.1331(19) 0.186(4) 0.0553 Uiso . . 1.000
    H H1A 0.141(8) 0.0678(19) 0.011(5) 0.0575 Uiso . . 1.000
    H H1B 0.333(7) 0.0632(19) -0.002(5) 0.0575 Uiso . . 1.000
    H H1C 0.285(7) 0.010(2) 0.071(4) 0.0575 Uiso . . 1.000
    H H2A 0.72989 0.02151 0.29833 0.0680 Uiso . . 1.000
    H H2B 0.77440 0.07841 0.22401 0.0680 Uiso . . 1.000
    H H3A 1.05899 0.08085 0.49682 0.0877 Uiso . . 1.000
    H H3B 0.89524 0.14188 0.43499 0.0877 Uiso . . 1.000
    H H4A 0.91813 0.10433 0.64607 0.0973 Uiso . . 1.000
    H H4B 0.82413 0.03787 0.56795 0.0973 Uiso . . 1.000
    H H5A 0.53487 0.14865 0.46040 0.0919 Uiso . . 1.000
    H H5B 0.49516 0.09095 0.53505 0.0919 Uiso . . 1.000
    H H6A 0.20568 0.08903 0.25991 0.0753 Uiso . . 1.000
    H H6B 0.37023 0.02808 0.32080 0.0753 Uiso . . 1.000
loop_
    _atom_site_aniso_label
    _atom_site_aniso_U_11
    _atom_site_aniso_U_22
    _atom_site_aniso_U_33
    _atom_site_aniso_U_12
    _atom_site_aniso_U_13
    _atom_site_aniso_U_23
    N1 0.0401(14) 0.0439(17) 0.0601(19) 0.0011(12) 0.0300(14) 0.0040(13)
    C1 0.0436(16) 0.0341(17) 0.057(2) 0.0007(13) 0.0278(16) 0.0035(14)
    C2 0.0426(17) 0.063(2) 0.066(2) 0.0015(16) 0.0331(17) 0.0043(18)
    C3 0.0463(19) 0.084(3) 0.072(3) -0.0074(19) 0.026(2) -0.002(2)
    C4 0.066(2) 0.093(4) 0.064(3) -0.002(2) 0.027(2) -0.007(2)
    C5 0.079(3) 0.088(3) 0.068(3) 0.003(2) 0.047(2) -0.010(2)
    C6 0.0508(19) 0.072(3) 0.074(3) -0.0019(18) 0.042(2) -0.001(2)
    Cl1 0.0779(7) 0.0700(7) 0.0894(8) 0.0142(5) 0.0499(7) -0.0143(6)
    Cl2 0.1635(14) 0.0733(8) 0.0817(9) 0.0174(8) 0.0784(10) 0.0311(6)
    Cl3 0.0748(7) 0.0673(8) 0.0937(9) -0.0196(5) 0.0236(7) -0.0294(6)
    O1 0.0498(14) 0.0401(14) 0.111(2) -0.0005(11) 0.0413(15) 0.0006(14)
    O2 0.0564(15) 0.0762(19) 0.0787(19) 0.0110(13) 0.0442(15) 0.0000(14)
    C7 0.0409(16) 0.0400(17) 0.0342(15) 0.0016(13) 0.0187(13) 0.0004(12)
    C8 0.0579(19) 0.0354(17) 0.0418(17) -0.0009(14) 0.0236(16) 0.0005(13)
_geom_special_details
;
Bond distances, angles <i>etc</i>. have been calculated using the rounded
fractional coordinates. All su's are estimated from the variances of the
(full) variance-covariance matrix. The cell e.s.d.'s are taken into account in
the estimation of distances, angles and torsion angles
;
loop_
    _geom_bond_atom_site_label_1
    _geom_bond_atom_site_label_2
    _geom_bond_site_symmetry_1
    _geom_bond_site_symmetry_2
    _geom_bond_distance
    _geom_bond_publ_flag
    Cl1 C8 . . 1.776(6) no
    Cl2 C8 . . 1.762(4) no
    Cl3 C8 . . 1.758(4) no
    O1 C7 . . 1.218(5) no
    O2 C7 . . 1.217(5) no
    N1 C1 . . 1.492(5) no
    N1 H1A . . 0.85(6) no
    N1 H1C . . 1.02(4) no
    N1 H1B . . 0.82(5) no
    C1 C6 . . 1.523(7) no
    C1 C2 . . 1.513(7) no
    C2 C3 . . 1.508(6) no
    C3 C4 . . 1.504(8) no
    C4 C5 . . 1.510(9) no
    C5 C6 . . 1.523(6) no
    C1 H1 . . 0.97(4) no
    C2 H2B . . 0.9700 no
    C2 H2A . . 0.9700 no
    C3 H3A . . 0.9700 no
    C3 H3B . . 0.9700 no
    C4 H4A . . 0.9700 no
    C4 H4B . . 0.9700 no
    C5 H5B . . 0.9700 no
    C5 H5A . . 0.9700 no
    C6 H6B . . 0.9700 no
    C6 H6A . . 0.9700 no
    C7 C8 . . 1.554(5) no
loop_
    _geom_angle_atom_site_label_1
    _geom_angle_atom_site_label_2
    _geom_angle_atom_site_label_3
    _geom_angle_site_symmetry_1
    _geom_angle_site_symmetry_2
    _geom_angle_site_symmetry_3
    _geom_angle
    _geom_angle_publ_flag
    C1 N1 H1C . . . 109(2) no
    C1 N1 H1A . . . 111(3) no
    C1 N1 H1B . . . 113(3) no
    H1B N1 H1C . . . 110(4) no
    H1A N1 H1B . . . 112(5) no
    H1A N1 H1C . . . 102(4) no
    N1 C1 C2 . . . 109.8(3) no
    N1 C1 C6 . . . 109.7(4) no
    C2 C1 C6 . . . 110.7(3) no
    C1 C2 C3 . . . 110.6(4) no
    C2 C3 C4 . . . 111.4(4) no
    C3 C4 C5 . . . 111.6(4) no
    C4 C5 C6 . . . 110.7(4) no
    C1 C6 C5 . . . 110.5(4) no
    N1 C1 H1 . . . 105(2) no
    C2 C1 H1 . . . 114(3) no
    C6 C1 H1 . . . 108(3) no
    C1 C2 H2A . . . 110.00 no
    C1 C2 H2B . . . 110.00 no
    C3 C2 H2A . . . 110.00 no
    C3 C2 H2B . . . 110.00 no
    H2A C2 H2B . . . 108.00 no
    C2 C3 H3A . . . 109.00 no
    C2 C3 H3B . . . 109.00 no
    C4 C3 H3A . . . 109.00 no
    C4 C3 H3B . . . 109.00 no
    H3A C3 H3B . . . 108.00 no
    C3 C4 H4A . . . 109.00 no
    C3 C4 H4B . . . 109.00 no
    C5 C4 H4A . . . 109.00 no
    C5 C4 H4B . . . 109.00 no
    H4A C4 H4B . . . 108.00 no
    C4 C5 H5A . . . 110.00 no
    C4 C5 H5B . . . 109.00 no
    C6 C5 H5A . . . 110.00 no
    C6 C5 H5B . . . 109.00 no
    H5A C5 H5B . . . 108.00 no
    C1 C6 H6A . . . 109.00 no
    C1 C6 H6B . . . 110.00 no
    C5 C6 H6A . . . 109.00 no
    C5 C6 H6B . . . 110.00 no
    H6A C6 H6B . . . 108.00 no
    O1 C7 O2 . . . 127.7(3) no
    O1 C7 C8 . . . 116.8(4) no
    O2 C7 C8 . . . 115.5(3) no
    Cl1 C8 Cl2 . . . 107.1(2) no
    Cl1 C8 Cl3 . . . 107.2(2) no
    Cl1 C8 C7 . . . 112.7(3) no
    Cl2 C8 Cl3 . . . 111.3(2) no
    Cl2 C8 C7 . . . 107.5(2) no
    Cl3 C8 C7 . . . 111.1(3) no
loop_
    _geom_torsion_atom_site_label_1
    _geom_torsion_atom_site_label_2
    _geom_torsion_atom_site_label_3
    _geom_torsion_atom_site_label_4
    _geom_torsion_site_symmetry_1
    _geom_torsion_site_symmetry_2
    _geom_torsion_site_symmetry_3
    _geom_torsion_site_symmetry_4
    _geom_torsion
    _geom_torsion_publ_flag
    N1 C1 C2 C3 . . . . -178.3(3) no
    C6 C1 C2 C3 . . . . -57.1(4) no
    N1 C1 C6 C5 . . . . 178.2(3) no
    C2 C1 C6 C5 . . . . 56.9(4) no
    C1 C2 C3 C4 . . . . 56.5(5) no
    C2 C3 C4 C5 . . . . -55.9(6) no
    C3 C4 C5 C6 . . . . 55.4(6) no
    C4 C5 C6 C1 . . . . -55.8(5) no
    O1 C7 C8 Cl1 . . . . -15.1(4) no
    O1 C7 C8 Cl2 . . . . 102.6(4) no
    O1 C7 C8 Cl3 . . . . -135.5(3) no
    O2 C7 C8 Cl1 . . . . 165.9(2) no
    O2 C7 C8 Cl2 . . . . -76.4(3) no
    O2 C7 C8 Cl3 . . . . 45.6(4) no
loop_
    _geom_hbond_atom_site_label_D
    _geom_hbond_atom_site_label_H
    _geom_hbond_atom_site_label_A
    _geom_hbond_site_symmetry_A
    _geom_hbond_distance_DH
    _geom_hbond_distance_HA
    _geom_hbond_distance_DA
    _geom_hbond_angle_DHA
    _geom_hbond_publ_flag
    N1 H1A O1 4_454 0.85(6) 1.96(6) 2.788(6) 167(4) yes
    N1 H1B O2 4_554 0.82(5) 1.96(5) 2.770(5) 168(4) yes
    N1 H1C O1 2_645 1.02(4) 1.83(4) 2.837(4) 169(4) yes
