# Supplementary material for: Cyclo­hexa­naminium trichloro­acetate
Source: Acta Crystallogr Sect E Struct Rep Online. 2009 May 20;65(Pt 6):o1313. doi: 10.1107/S1600536809017504 (PMC2969657; doi:10.1107/S1600536809017504)
Supplement: Supplementary file 2 [file e-65-o1313-Isup2.hkl]

#
# h,k,l, Fc-squared, Fo-squared, sigma(Fo-squared) and status flag
#
data_I
_shelx_title ' RS282SAIF_0m in P2(1)/C'
_shelx_refln_list_code          4
_shelx_F_calc_maximum      139.32
_exptl_crystal_F_000       544.00
_reflns_d_resolution_high  0.7604
 
loop_
 _symmetry_equiv_pos_as_xyz
 'x, y, z'
 '-x, y+1/2, -z+1/2'
 '-x, -y, -z'
 'x, -y-1/2, z-1/2'
 
_cell_length_a     6.7217
_cell_length_b    21.2482
_cell_length_c    10.6908
_cell_angle_alpha  90.000
_cell_angle_beta  126.590
_cell_angle_gamma  90.000
 
_shelx_F_squared_multiplier     1.000
 
loop_
 _refln_index_h
 _refln_index_k
 _refln_index_l
 _refln_F_squared_calc
 _refln_F_squared_meas
 _refln_F_squared_sigma
 _refln_observed_status
   1   0   0     5840.62     7304.82     82.27 o
   2   0   0      206.17      222.14      4.03 o
   3   0   0        0.26        5.24      1.88 o
   4   0   0       37.83       47.37      3.33 o
   5   0   0        8.59       24.70      3.89 o
   6   0   0      120.72      155.24      9.48 o
   7   0   0        0.87       -3.30      6.69 o
   1   1   0     7919.35     8688.46     67.15 o
   2   1   0     7079.58     7742.81     59.95 o
   3   1   0      644.82      625.73      6.60 o
   4   1   0      872.37      793.67      8.54 o
   5   1   0        0.36       -0.27      2.37 o
   6   1   0       15.84       24.43      4.49 o
   7   1   0        0.08        2.88      4.88 o
   1   2   0      289.78      229.86      2.45 o
   2   2   0     1062.80     1113.17     10.37 o
   3   2   0       48.92       38.79      1.63 o
   4   2   0       77.11       89.19      2.74 o
   5   2   0        5.89       13.02      2.93 o
   6   2   0       25.53       35.37      4.71 o
   7   2   0        0.64        4.51      4.71 o
   1   3   0        7.40       17.74      0.88 o
   2   3   0       55.17       78.94      1.82 o
   3   3   0        0.47        1.51      1.35 o
   4   3   0      385.30      340.13      5.57 o
   5   3   0       11.86       15.81      2.93 o
   6   3   0       16.02        6.45      3.72 o
   7   3   0        9.68        1.23      7.50 o
   0   4   0     1000.85     1195.97     27.32 o
   1   4   0      271.01      263.48      3.75 o
   2   4   0      473.04      506.49      5.85 o
   3   4   0       71.43       76.85      2.44 o
   4   4   0       21.70       26.17      2.10 o
   5   4   0        0.00        1.24      2.67 o
   6   4   0        5.77       10.03      3.89 o
   7   4   0        2.71       -4.39      6.59 o
   1   5   0       12.23        4.12      0.93 o
   2   5   0     2028.01     2121.12     20.46 o
   3   5   0     1303.50     1372.69     14.41 o
   4   5   0       19.04       32.39      2.56 o
   5   5   0        1.34       -2.07      2.57 o
   6   5   0        6.65       -1.51      3.69 o
   0   6   0    19410.20    20736.81    315.34 o
   1   6   0     4441.49     4557.51     44.79 o
   2   6   0      126.75      115.50      2.73 o
   3   6   0      516.68      565.50      7.53 o
   4   6   0        2.77        2.49      1.79 o
   5   6   0       52.20       62.23      4.00 o
   6   6   0       13.89       14.43      4.15 o
   1   7   0       74.82       67.54      2.80 o
   2   7   0       11.12       12.73      2.49 o
   3   7   0      312.44      348.15      6.50 o
   4   7   0        3.57        1.33      1.89 o
   5   7   0      120.45      143.04      5.45 o
   6   7   0        1.59        0.82      3.81 o
   0   8   0    13485.67    14898.11    263.04 o
   1   8   0     1053.68      862.12     13.11 o
   2   8   0      915.28     1034.44     13.22 o
   3   8   0      131.75      148.96      3.72 o
   4   8   0       33.84       33.32      3.37 o
   5   8   0       26.44       31.90      3.51 o
   6   8   0        4.90        4.05      3.26 o
   1   9   0     2370.80     2438.72     35.91 o
   2   9   0     2483.96     2574.98     31.36 o
   3   9   0      111.40       98.99      3.83 o
   4   9   0      213.06      201.36      6.03 o
   5   9   0       15.43       18.65      4.27 o
   6   9   0        5.29       10.76      4.98 o
   0  10   0    10565.92    11437.91    232.81 o
   1  10   0       16.65       34.93      2.74 o
   2  10   0      762.33      779.63     11.60 o
   3  10   0       40.84       39.20      2.73 o
   4  10   0      158.59      167.05      5.66 o
   5  10   0       14.02       19.61      3.95 o
   6  10   0       29.20       29.39      4.63 o
   1  11   0      310.08      311.96     12.01 o
   2  11   0      192.65      206.79      5.47 o
   3  11   0       76.36       85.38      3.39 o
   4  11   0      224.87      218.55      6.94 o
   5  11   0        0.75        3.28      3.48 o
   6  11   0        1.09       -1.63      3.86 o
   0  12   0      267.02      288.04     11.73 o
   1  12   0       18.37       16.39      2.96 o
   2  12   0       10.17        7.02      1.93 o
   3  12   0       75.45       79.98      3.81 o
   4  12   0       39.59       39.89      3.86 o
   5  12   0        0.59       -3.70      3.70 o
   6  12   0       15.78       20.27      4.65 o
   1  13   0        1.47       -2.50      2.50 o
   2  13   0      407.11      386.04      7.54 o
   3  13   0      220.28      207.31      6.99 o
   4  13   0       18.64       18.31      5.15 o
   5  13   0       27.49       40.07      5.33 o
   6  13   0        1.59       -0.11      4.03 o
   0  14   0     1476.38     1663.50     42.99 o
   1  14   0       83.47      119.18      5.20 o
   2  14   0      518.13      468.24      8.77 o
   3  14   0       59.20       58.88      4.44 o
   4  14   0       18.03        9.06      3.60 o
   5  14   0       31.73       27.46      5.22 o
   6  14   0       12.04       15.79      6.27 o
   1  15   0       10.60       12.30      3.48 o
   2  15   0      531.76      521.30      9.63 o
   3  15   0     1018.07     1014.95     18.67 o
   4  15   0        9.23        0.06      4.77 o
   5  15   0        7.48        3.34      4.36 o
   0  16   0      180.32      186.01     11.05 o
   1  16   0      831.09      816.65     18.20 o
   2  16   0      122.72      112.68      4.98 o
   3  16   0      171.98      154.07      6.60 o
   4  16   0       16.21       19.41     13.55 o
   5  16   0       38.42       36.14      7.82 o
   1  17   0      114.42      119.67      8.71 o
   2  17   0       12.59        9.98      3.04 o
   3  17   0       79.94       94.83      6.06 o
   4  17   0        6.82        4.61      5.35 o
   5  17   0       61.66       68.58      7.67 o
   0  18   0       16.61       10.36      5.03 o
   1  18   0      478.19      492.47     14.36 o
   2  18   0       66.51       76.38      5.10 o
   3  18   0       37.11       19.58      5.41 o
   4  18   0        1.62       -2.25      5.46 o
   5  18   0        4.00        8.28      5.47 o
   1  19   0        0.03        8.70      3.94 o
   2  19   0       51.05       45.55      6.63 o
   3  19   0      139.54      166.50     10.12 o
   4  19   0        8.96       18.14      6.62 o
   5  19   0        0.75        2.26      5.50 o
   0  20   0        1.02        1.25      5.57 o
   1  20   0       77.28      104.94      7.01 o
   2  20   0       33.87       52.52      5.82 o
   3  20   0        0.05        7.07      4.98 o
   4  20   0        8.66        3.21      6.28 o
   1  21   0        3.60       -2.04      4.69 o
   2  21   0        0.29        3.35      4.43 o
   3  21   0       92.55      117.34     12.56 o
   4  21   0       29.04       32.84     12.66 o
   0  22   0        4.45       12.87      9.12 o
   1  22   0       34.30       35.55      5.58 o
   2  22   0      101.76       79.98      8.71 o
   3  22   0        1.40       -2.42      5.21 o
   4  22   0        5.05        5.99      7.04 o
   1  23   0       33.42       44.97      7.83 o
   2  23   0        4.61       -3.88      5.13 o
   3  23   0       20.53       14.73      6.47 o
   4  23   0       19.08       25.81      8.83 o
   0  24   0        8.27       25.01     10.83 o
   1  24   0        0.95        1.17      5.71 o
   2  24   0        2.84        6.96      6.10 o
   3  24   0       16.54        3.44     10.39 o
   1  25   0       22.67       16.75      9.18 o
   2  25   0        8.89        8.13      6.84 o
   3  25   0       15.67       19.83      8.73 o
   0  26   0       12.69       21.90     12.08 o
   1  26   0       31.50       30.25      8.88 o
   2  26   0        9.43       22.96      8.72 o
   1  27   0        6.70       18.47      8.70 o
  -7   1   1        3.55        2.97      4.04 o
  -6   1   1       16.62       15.71      4.89 o
  -5   1   1        7.26        4.50      1.98 o
  -4   1   1      115.68       95.62      3.80 o
  -3   1   1      530.18      599.23      7.28 o
  -2   1   1      863.27      826.66      8.39 o
  -1   1   1       26.76       16.05      0.87 o
   0   1   1     2159.50     2704.78     34.04 o
   1   1   1      792.06     1052.30      9.05 o
   2   1   1      523.15      545.94      6.41 o
   3   1   1       66.43       64.71      2.85 o
   4   1   1        6.71        4.34      1.77 o
   5   1   1       11.05       14.74      3.87 o
   6   1   1       15.78       14.23      5.04 o
  -7   2   1        2.78       -0.67      3.87 o
  -6   2   1      220.05      233.74      8.20 o
  -5   2   1      137.53      123.81      4.11 o
  -4   2   1      572.43      605.93      7.65 o
  -3   2   1      200.48      189.25      3.16 o
  -2   2   1      396.38      305.71      3.60 o
  -1   2   1       25.95       52.21      1.02 o
   0   2   1      473.80      593.43      6.03 o
   1   2   1      426.31      440.75      4.42 o
   2   2   1      528.23      484.52      5.56 o
   3   2   1        1.97       -1.21      1.21 o
   4   2   1        0.44        2.38      1.92 o
   5   2   1       17.83       31.57      4.30 o
   6   2   1       33.97       36.58      5.77 o
  -7   3   1        1.43        5.04      4.00 o
  -6   3   1        1.81       -2.96      2.96 o
  -5   3   1        0.11       -2.06      2.06 o
  -4   3   1      397.43      383.82      5.98 o
  -3   3   1      202.56      180.88      3.34 o
  -2   3   1      716.69      718.06      7.93 o
  -1   3   1      304.45      223.13      2.47 o
   0   3   1     4241.17     4963.99     43.50 o
   1   3   1     1046.05      929.74      8.21 o
   2   3   1      655.70      658.42      7.32 o
   3   3   1       77.69       85.15      2.50 o
   4   3   1      332.83      326.89      6.29 o
   5   3   1        1.35        2.92      3.35 o
   6   3   1        0.59       -2.16      4.03 o
  -7   4   1        0.04       -0.01      3.61 o
  -6   4   1        4.17       -2.52      2.98 o
  -5   4   1      333.63      351.93      8.67 o
  -4   4   1      744.70      720.54      9.29 o
  -3   4   1      123.06      134.31      3.09 o
  -2   4   1      333.96      219.47      3.27 o
  -1   4   1    15195.27    15214.98    163.54 o
   0   4   1    10169.43    11036.01     99.77 o
   1   4   1     3262.92     3009.33     25.90 o
   2   4   1      927.60      855.13      9.11 o
   3   4   1      793.74      899.29     10.32 o
   4   4   1       23.34       22.95      3.86 o
   5   4   1        4.57        5.36      3.58 o
   6   4   1       89.51       73.74      6.26 o
  -7   5   1        1.16        5.42      3.98 o
  -6   5   1       29.36       16.15      4.35 o
  -5   5   1       94.45       78.84      3.67 o
  -4   5   1      858.39      822.19     10.33 o
  -3   5   1        0.55        5.91      1.25 o
  -2   5   1     1584.89     1679.57     17.13 o
  -1   5   1      826.49      651.10      8.33 o
   0   5   1     8009.97     8891.32     85.23 o
   1   5   1     6123.14     6216.13     52.15 o
   2   5   1     1661.03     1627.95     15.75 o
   3   5   1        0.21       -0.80      1.33 o
   4   5   1      368.27      387.64      7.45 o
   5   5   1       98.29      107.93      7.66 o
   6   5   1        3.02       -4.73      6.34 o
  -7   6   1        0.34       -3.57      4.46 o
  -6   6   1       46.93       54.96      4.58 o
  -5   6   1       36.85       54.34      3.96 o
  -4   6   1       54.08       38.06      2.63 o
  -3   6   1      580.52      623.00      7.87 o
  -2   6   1      421.42      299.02      4.10 o
  -1   6   1     3040.58     3309.11     36.92 o
   0   6   1     1028.68     1264.36     13.34 o
   1   6   1     1770.02     1720.83     17.79 o
   2   6   1     3072.16     3331.01     33.32 o
   3   6   1       60.58       88.71      3.30 o
   4   6   1       88.70      106.16      4.10 o
   5   6   1       68.09       85.91      6.48 o
   6   6   1        7.90        5.85      4.30 o
  -7   7   1        2.93        2.62      4.87 o
  -6   7   1        0.66        0.57      3.33 o
  -5   7   1       60.65       42.46      3.96 o
  -4   7   1      579.05      559.71      7.98 o
  -3   7   1       45.22       66.19      2.16 o
  -2   7   1       36.54       44.44      1.91 o
  -1   7   1        7.64       14.25      1.63 o
   0   7   1     5408.72     6567.40     63.52 o
   1   7   1      823.07      631.38      7.72 o
   2   7   1     2635.08     2654.52     30.43 o
   3   7   1       19.38       12.49      1.85 o
   4   7   1        2.73        2.29      2.29 o
   5   7   1        0.89       -4.88      4.91 o
   6   7   1       12.02       15.21      4.72 o
  -7   8   1        7.13        9.32      4.18 o
  -6   8   1      122.95      143.74      6.43 o
  -5   8   1      102.75       83.13      4.55 o
  -4   8   1      393.42      376.90      6.60 o
  -3   8   1      402.01      424.92      6.64 o
  -2   8   1      402.11      305.05      7.17 o
  -1   8   1     3705.88     3615.62     52.62 o
   0   8   1     1111.46     1304.01     20.39 o
   1   8   1        6.83        6.83      2.08 o
   2   8   1      439.84      446.81      7.85 o
   3   8   1      115.11      106.52      3.67 o
   4   8   1       20.84       32.75      3.63 o
   5   8   1       52.46       55.23      5.28 o
   6   8   1        0.77        7.54      5.09 o
  -7   9   1        2.24        1.80      3.96 o
  -6   9   1        4.44        3.99      3.80 o
  -5   9   1        0.56        6.36      2.83 o
  -4   9   1       73.85       70.72      2.91 o
  -3   9   1      290.62      310.86      5.50 o
  -2   9   1      359.97      410.86      6.83 o
  -1   9   1     1568.81     1549.05     27.66 o
   0   9   1        0.53        1.44      3.38 o
   1   9   1      656.98      566.97      9.73 o
   2   9   1      553.12      526.77      8.91 o
   3   9   1      235.98      213.10      5.21 o
   4   9   1      161.33      168.52      6.23 o
   5   9   1       61.73       65.47      5.47 o
   6   9   1        0.18       -4.54      4.54 o
  -6  10   1        0.00        2.95      3.92 o
  -5  10   1       11.17       18.21      3.51 o
  -4  10   1       25.91       27.00      2.84 o
  -3  10   1       51.06       66.51      2.71 o
  -2  10   1      514.81      478.79      9.17 o
  -1  10   1     2778.42     2688.72     40.38 o
   0  10   1      404.95      478.14      9.80 o
   1  10   1      767.66      796.95     12.78 o
   2  10   1       64.08       84.50      3.22 o
   3  10   1        4.35        5.07      2.52 o
   4  10   1       67.22       84.23      5.44 o
   5  10   1       10.44        8.30      4.15 o
   6  10   1       32.61       31.61      6.12 o
  -6  11   1        0.07       -4.64      4.64 o
  -5  11   1       79.08       99.96      7.82 o
  -4  11   1       31.46       44.99      2.98 o
  -3  11   1      514.77      530.09      8.73 o
  -2  11   1       90.33       86.26      3.86 o
  -1  11   1      632.47      647.06     12.22 o
   0  11   1        0.59       -1.82      2.03 o
   1  11   1      551.31      491.50      9.25 o
   2  11   1      685.99      664.05     10.76 o
   3  11   1       85.76       63.86      3.78 o
   4  11   1        2.36       -0.94      3.26 o
   5  11   1        6.89        5.33      4.06 o
   6  11   1        0.09       -0.77      4.66 o
  -6  12   1        0.67        4.70      4.13 o
  -5  12   1       20.68       18.34      4.35 o
  -4  12   1      461.66      449.68      9.17 o
  -3  12   1      224.95      192.93      8.47 o
  -2  12   1       36.00       47.46      5.14 o
  -1  12   1      133.21      103.01      4.44 o
   0  12   1      304.13      286.88     10.96 o
   1  12   1      282.57      249.90      7.62 o
   2  12   1       52.66       62.49      4.58 o
   3  12   1      333.92      344.01      8.51 o
   4  12   1      131.81      160.60      7.15 o
   5  12   1       24.20       19.64      4.57 o
   6  12   1        0.91       -4.53      4.53 o
  -6  13   1        8.73        4.26      6.05 o
  -5  13   1        8.13        5.81      3.88 o
  -4  13   1        0.51       -0.83      2.67 o
  -3  13   1      565.17      578.60      9.76 o
  -2  13   1      121.74      114.11      4.16 o
  -1  13   1      395.66      344.69      8.52 o
   0  13   1      234.41      215.59      8.67 o
   1  13   1       20.83       24.20      2.77 o
   2  13   1       82.00       99.07      4.10 o
   3  13   1        6.75        1.93      2.67 o
   4  13   1       99.04       99.43      8.66 o
   5  13   1       29.76       46.28      5.43 o
  -6  14   1        3.70        8.11      4.61 o
  -5  14   1       47.05       51.90      5.65 o
  -4  14   1        5.64       10.92      3.20 o
  -3  14   1      217.41      228.79      6.27 o
  -2  14   1       26.55       23.94      2.63 o
  -1  14   1       30.16       31.19      9.74 o
   0  14   1       12.76       18.13      3.92 o
   1  14   1      483.84      459.38      9.61 o
   2  14   1      316.97      310.13      7.16 o
   3  14   1      252.11      292.97      8.13 o
   4  14   1       16.30        5.34      3.93 o
   5  14   1        0.03       -2.54      4.55 o
  -6  15   1        2.08        0.03      4.97 o
  -5  15   1        1.39       -2.79      4.19 o
  -4  15   1        6.81       -0.17      3.38 o
  -3  15   1       19.14       26.34      3.46 o
  -2  15   1        1.52       -1.13      2.08 o
  -1  15   1      461.09      403.30     11.15 o
   0  15   1      551.77      618.02     17.07 o
   1  15   1      280.16      266.33      8.63 o
   2  15   1       95.42       85.93      4.54 o
   3  15   1      223.03      198.07      7.63 o
   4  15   1       16.06       11.52      5.27 o
   5  15   1       30.36       47.01      6.53 o
  -6  16   1        0.76       -1.17      4.90 o
  -5  16   1       23.77       27.21      7.30 o
  -4  16   1        0.74        1.69      3.46 o
  -3  16   1        6.82        4.46      2.95 o
  -2  16   1       70.51       78.78      4.37 o
  -1  16   1        2.88       -2.53      2.98 o
   0  16   1       57.87       62.69      5.76 o
   1  16   1      589.99      618.11     13.39 o
   2  16   1       92.33       70.74      4.39 o
   3  16   1        1.72        1.99      4.43 o
   4  16   1        3.49       -0.74      5.57 o
   5  16   1        8.02       13.90      5.37 o
  -5  17   1       15.52       17.14      5.42 o
  -4  17   1        0.03       -0.27      4.28 o
  -3  17   1       43.96       34.68      4.96 o
  -2  17   1      114.09      114.36      5.26 o
  -1  17   1       26.60       24.24      4.21 o
   0  17   1        4.92        0.53      3.61 o
   1  17   1      164.42      160.57      7.20 o
   2  17   1       13.27       18.65      3.73 o
   3  17   1       46.91       41.76      5.21 o
   4  17   1        7.84        1.24     11.55 o
   5  17   1        5.02        5.35      6.87 o
  -5  18   1        8.81       -1.46      4.89 o
  -4  18   1       65.10       71.70      7.04 o
  -3  18   1       89.25      106.24      8.02 o
  -2  18   1        2.21        2.76      3.13 o
  -1  18   1       92.04      108.53      6.72 o
   0  18   1        0.07        3.69      3.58 o
   1  18   1       46.39       38.49      4.32 o
   2  18   1        6.94        5.53      3.45 o
   3  18   1        2.69        1.97      5.87 o
   4  18   1       19.85       20.95      7.02 o
   5  18   1        2.24       -0.39      5.71 o
  -5  19   1        3.80       -4.72      5.16 o
  -4  19   1        4.61        3.46      4.61 o
  -3  19   1       19.96       25.45      5.67 o
  -2  19   1       26.47       14.53      4.95 o
  -1  19   1      211.85      242.09     13.58 o
   0  19   1       20.47       25.56      3.93 o
   1  19   1       88.57       77.26      5.44 o
   2  19   1      169.27      174.00      8.84 o
   3  19   1       43.35       39.32     12.62 o
   4  19   1        6.85        9.91     10.37 o
  -5  20   1       27.47       16.84      7.40 o
  -4  20   1        6.28        4.20      4.86 o
  -3  20   1        2.43       11.02      5.19 o
  -2  20   1       61.74       76.26      7.49 o
  -1  20   1      342.02      345.68     13.81 o
   0  20   1        0.00        1.29      3.55 o
   1  20   1       28.76       38.46      6.58 o
   2  20   1       18.88       17.48      4.99 o
   3  20   1        6.21        6.34      6.20 o
   4  20   1       89.37      103.08     11.36 o
  -5  21   1        3.71        2.55      5.71 o
  -4  21   1        0.22        3.58      6.61 o
  -3  21   1       95.07      101.70      8.72 o
  -2  21   1       53.11       47.04      6.85 o
  -1  21   1       44.44       66.22     10.45 o
   0  21   1        3.79        2.24      3.67 o
   1  21   1       47.23       35.50      5.49 o
   2  21   1      127.85      133.31      9.71 o
   3  21   1        0.88       -3.03      5.16 o
   4  21   1        1.79        2.03      6.88 o
  -4  22   1        2.55       -0.76      5.02 o
  -3  22   1       31.08       32.59      6.78 o
  -2  22   1        9.23        6.53      5.43 o
  -1  22   1      205.79      198.68     11.30 o
   0  22   1        0.00        1.34      4.37 o
   1  22   1        0.96        4.35      5.08 o
   2  22   1       25.88       30.26     10.32 o
   3  22   1       28.08       27.03      8.20 o
  -4  23   1        7.81        1.12      6.83 o
  -3  23   1       42.37       54.02      7.70 o
  -2  23   1        1.90        5.13      5.66 o
  -1  23   1       90.93      108.60     14.16 o
   0  23   1        8.97        8.65      8.50 o
   1  23   1        0.05        3.62      5.49 o
   2  23   1       13.38       25.20     11.19 o
   3  23   1       25.32       32.39      9.11 o
  -3  24   1       29.64       13.51      6.48 o
  -2  24   1       14.94       15.61      8.32 o
  -1  24   1       10.24        5.25      7.39 o
   0  24   1        1.55        1.89      6.76 o
   1  24   1       79.12       91.89      9.44 o
   2  24   1        3.89        2.51      5.96 o
   3  24   1        0.26       -2.38      7.38 o
  -3  25   1        0.43       18.24      8.37 o
  -2  25   1        9.26       15.39      6.91 o
  -1  25   1       33.85       46.11     12.00 o
   0  25   1        4.94        0.27     11.22 o
   1  25   1        1.27        3.94      6.04 o
   2  25   1       23.54       34.24      8.45 o
  -2  26   1       33.08       44.54      8.52 o
  -1  26   1       76.50      109.98     12.60 o
   0  26   1       42.57       57.17     10.31 o
   1  26   1        2.60       13.70      8.35 o
   2  26   1        0.05        9.68      7.21 o
  -2  27   1        0.07       -0.96      7.53 o
  -1  27   1        3.03        4.46      7.69 o
   0  27   1        1.95       -2.09      7.87 o
   1  27   1        0.58       -2.51      7.35 o
  -7   0   2       11.62        7.46     10.00 o
  -6   0   2       25.68       31.27      4.87 o
  -5   0   2        5.80        0.09      2.45 o
  -4   0   2     2283.35     2223.30     36.26 o
  -3   0   2      205.53      101.77      4.64 o
  -2   0   2     1402.65      947.69     12.90 o
  -1   0   2    15798.82    16067.46    244.95 o
   0   0   2     1208.90     1463.73     19.41 o
   1   0   2      674.86      741.44     10.42 o
   2   0   2     1830.53     1763.05     24.04 o
   3   0   2      509.52      519.93     13.85 o
   4   0   2       86.37      116.42      6.22 o
   5   0   2       75.51      108.61     15.01 o
   6   0   2       14.54       18.13      8.02 o
  -7   1   2       15.81       16.37      3.90 o
  -6   1   2       45.75       38.34      3.66 o
  -5   1   2      221.24      247.04      4.93 o
  -4   1   2       60.85       57.07      2.34 o
  -3   1   2      251.76      313.80      4.41 o
  -2   1   2     6734.13     6293.41     64.23 o
  -1   1   2     3315.70     4174.06     39.02 o
   0   1   2     2710.56     3725.52     31.75 o
   1   1   2     6267.10     6025.43     51.33 o
   2   1   2       12.26        9.45      1.38 o
   3   1   2     1036.75     1207.15     13.31 o
   4   1   2      456.97      449.95      9.09 o
   5   1   2        0.30        1.24      3.94 o
   6   1   2        0.22       -0.41      4.83 o
  -7   2   2        3.11        0.40      5.31 o
  -6   2   2       46.54       40.30      4.01 o
  -5   2   2       48.04       38.15      2.71 o
  -4   2   2      500.18      515.47      6.60 o
  -3   2   2     4791.48     4415.62     54.79 o
  -2   2   2      594.90      452.07      5.60 o
  -1   2   2       24.79       18.52      0.93 o
   0   2   2      577.34      554.40      6.23 o
   1   2   2     1488.34     1656.03     15.98 o
   2   2   2      310.81      308.74      4.30 o
   3   2   2      511.62      553.23      7.68 o
   4   2   2        1.53       -2.07      2.77 o
   5   2   2       28.28       25.29      4.74 o
   6   2   2        0.45       -1.64      4.93 o
  -7   3   2        5.81       12.80      3.54 o
  -6   3   2       76.20       68.09      4.65 o
  -5   3   2      580.03      622.86      9.66 o
  -4   3   2      111.26      144.92      3.22 o
  -3   3   2      480.84      545.73      7.67 o
  -2   3   2     2976.75     2773.00     26.12 o
  -1   3   2      843.75      815.25      8.34 o
   0   3   2     4260.80     4591.67     42.50 o
   1   3   2     3322.43     3298.08     28.55 o
   2   3   2       79.71       80.49      2.92 o
   3   3   2        3.60        0.86      1.57 o
   4   3   2       84.08       82.85      4.61 o
   5   3   2        9.05        9.53      4.36 o
   6   3   2        0.24        9.98      5.50 o
  -7   4   2        0.17        2.67      3.15 o
  -6   4   2        2.03       -2.75      2.75 o
  -5   4   2        2.69        3.09      1.93 o
  -4   4   2       85.38       96.94      2.72 o
  -3   4   2      502.05      444.36      8.62 o
  -2   4   2      983.86      888.72      9.58 o
  -1   4   2        0.04       -0.69      0.69 o
   0   4   2      982.59     1100.77     11.18 o
   1   4   2     1239.50     1370.57     13.48 o
   2   4   2      307.11      324.89      4.69 o
   3   4   2        0.63        1.93      1.73 o
   4   4   2       62.64       62.16      4.43 o
   5   4   2       33.16       22.09      4.58 o
   6   4   2        7.15        7.55      5.12 o
  -7   5   2        2.51       -0.76      3.10 o
  -6   5   2       55.12       50.69      4.19 o
  -5   5   2       26.46       19.65      2.29 o
  -4   5   2      475.73      533.57      7.50 o
  -3   5   2      918.39      987.44     12.26 o
  -2   5   2       26.49       26.44      1.15 o
  -1   5   2      205.87      225.51      3.41 o
   0   5   2      646.11      508.46      5.74 o
   1   5   2       63.73       51.77      2.03 o
   2   5   2       11.34        2.00      1.32 o
   3   5   2       41.15       43.59      3.28 o
   4   5   2      167.00      190.52      6.45 o
   5   5   2       13.85       12.33      4.31 o
   6   5   2        3.24       -4.96      4.96 o
  -7   6   2       15.81       12.57      4.44 o
  -6   6   2        0.79        2.28      3.06 o
  -5   6   2        7.33       10.48      2.13 o
  -4   6   2       65.39       70.00      3.66 o
  -3   6   2     1255.03     1314.79     14.80 o
  -2   6   2      247.10      194.08      3.27 o
  -1   6   2      770.90      880.93     14.74 o
   0   6   2       21.43       33.69      1.42 o
   1   6   2      956.40      960.07     11.95 o
   2   6   2      323.07      347.52      5.22 o
   3   6   2       36.48       34.51      2.33 o
   4   6   2       15.32       12.85      3.23 o
   5   6   2        0.03       -3.71      3.71 o
   6   6   2        5.64        5.36      5.25 o
  -7   7   2        5.28        7.44      3.27 o
  -6   7   2       27.56       41.29      4.02 o
  -5   7   2       10.00        8.71      2.12 o
  -4   7   2        2.44        0.62      1.49 o
  -3   7   2      351.83      346.86      5.27 o
  -2   7   2        2.79        5.72      1.59 o
  -1   7   2     4861.79     4815.78     61.66 o
   0   7   2        0.66        4.90      1.23 o
   1   7   2      128.80      125.35      3.44 o
   2   7   2      156.30      127.83      3.34 o
   3   7   2        3.89        0.99      1.84 o
   4   7   2       78.94      106.75      5.55 o
   5   7   2       50.99       52.89      5.59 o
   6   7   2       14.16       13.08      5.65 o
  -7   8   2        3.44        5.12      3.42 o
  -6   8   2        0.00       -1.16      2.98 o
  -5   8   2      129.50      148.29      7.16 o
  -4   8   2      743.43      686.63      8.90 o
  -3   8   2        3.45        0.87      1.28 o
  -2   8   2       20.86       21.85      1.83 o
  -1   8   2     1877.63     1911.87     25.46 o
   0   8   2      123.26      116.38      3.30 o
   1   8   2       56.31       66.56      2.59 o
   2   8   2      333.30      308.00      5.50 o
   3   8   2       65.78       51.29      3.25 o
   4   8   2       33.80       33.16      4.20 o
   5   8   2       34.71       50.00      5.59 o
  -7   9   2       14.43       21.35      6.19 o
  -6   9   2       76.12       65.57      6.73 o
  -5   9   2       45.83       51.26      3.25 o
  -4   9   2        9.46       10.11      1.73 o
  -3   9   2        0.94       -0.69      1.17 o
  -2   9   2      535.41      486.88      9.60 o
  -1   9   2      148.83      244.94      5.53 o
   0   9   2     1579.45     1718.52     21.74 o
   1   9   2     1751.85     1710.27     20.63 o
   2   9   2       95.46       68.22      3.19 o
   3   9   2      193.82      264.04      6.87 o
   4   9   2       81.12       63.54      4.82 o
   5   9   2        6.46        2.87      4.49 o
  -7  10   2        9.69       13.78      6.56 o
  -6  10   2       15.06       13.37      3.76 o
  -5  10   2       14.07        5.14      2.76 o
  -4  10   2      308.64      291.87      5.69 o
  -3  10   2      810.30      698.65      9.65 o
  -2  10   2       74.94      112.28      4.84 o
  -1  10   2      117.90      122.13      4.05 o
   0  10   2       36.61       55.18      2.54 o
   1  10   2      329.60      384.07      7.79 o
   2  10   2       97.12       95.75      3.65 o
   3  10   2      573.48      554.97     10.51 o
   4  10   2       30.12       44.40      5.09 o
   5  10   2        2.02        6.80      4.82 o
  -7  11   2        2.10        5.32      6.58 o
  -6  11   2        4.44        1.25      3.62 o
  -5  11   2      181.13      159.32      9.51 o
  -4  11   2      248.86      254.05      5.64 o
  -3  11   2        6.06        6.52      1.70 o
  -2  11   2     2027.71     1869.70     32.35 o
  -1  11   2      269.10      332.91      8.29 o
   0  11   2        9.06        7.94      1.80 o
   1  11   2      941.38      993.45     17.39 o
   2  11   2       49.22       57.44      3.16 o
   3  11   2       78.72      112.03      4.91 o
   4  11   2       13.81       15.54      3.79 o
   5  11   2        1.87        0.81      4.64 o
  -7  12   2        1.88        4.05      6.72 o
  -6  12   2        3.10        3.17      3.73 o
  -5  12   2       59.03       55.46      4.87 o
  -4  12   2      131.60      143.87      4.69 o
  -3  12   2      804.07      718.27     10.75 o
  -2  12   2      220.00      152.25      5.32 o
  -1  12   2       46.38       67.17      3.35 o
   0  12   2        0.46        3.50      1.85 o
   1  12   2      154.44      156.93      7.02 o
   2  12   2        4.01        5.60      2.16 o
   3  12   2      167.95      174.04      6.55 o
   4  12   2       28.47       24.53      4.40 o
   5  12   2       17.14       10.34      5.08 o
  -6  13   2       39.94       45.39      5.23 o
  -5  13   2        0.83        1.18      3.64 o
  -4  13   2       64.63       58.36      5.14 o
  -3  13   2      199.75      186.63      4.98 o
  -2  13   2      186.43      190.33      6.18 o
  -1  13   2       79.77       76.61      3.67 o
   0  13   2     1234.33     1120.82     16.99 o
   1  13   2      369.12      379.92     13.38 o
   2  13   2        0.25        0.16      2.36 o
   3  13   2        0.24       -3.02      3.02 o
   4  13   2       13.71        4.86      4.45 o
   5  13   2        0.39        6.62      5.10 o
  -6  14   2        0.02       -2.52      4.44 o
  -5  14   2        3.22       -1.39      3.54 o
  -4  14   2        0.09        1.16      2.60 o
  -3  14   2       58.58       72.49      7.53 o
  -2  14   2      271.07      226.05      6.98 o
  -1  14   2      151.50      149.49      6.63 o
   0  14   2       94.63       97.73      4.82 o
   1  14   2      905.45      863.56     16.37 o
   2  14   2      259.96      270.97      7.68 o
   3  14   2       11.75       14.89      3.75 o
   4  14   2      132.12       99.81      8.33 o
   5  14   2       23.69       18.41      6.10 o
  -6  15   2        2.50        0.31      4.11 o
  -5  15   2       33.92       35.60      5.26 o
  -4  15   2       91.96       90.97      7.68 o
  -3  15   2      145.29      166.44      8.46 o
  -2  15   2       96.88      105.96      5.08 o
  -1  15   2      789.46      788.23     16.03 o
   0  15   2      623.48      503.68     11.25 o
   1  15   2      513.27      488.08     11.50 o
   2  15   2      133.38      143.38      6.52 o
   3  15   2        3.33       -0.68      3.34 o
   4  15   2       25.28       33.48      6.38 o
   5  15   2        5.82        1.23      5.40 o
  -6  16   2        0.12       -4.38      4.38 o
  -5  16   2       96.80      121.90      8.24 o
  -4  16   2       37.89       30.57      4.38 o
  -3  16   2        8.55        2.82      3.73 o
  -2  16   2      259.72      216.57      9.89 o
  -1  16   2       41.94       40.34      3.78 o
   0  16   2       86.23       87.30      4.91 o
   1  16   2      982.65      950.48     18.19 o
   2  16   2       40.07       52.13      4.76 o
   3  16   2        5.98        4.67      4.36 o
   4  16   2       37.21       27.02      6.43 o
  -6  17   2       30.31       30.13      5.93 o
  -5  17   2        2.40        4.01      4.39 o
  -4  17   2        0.59        4.51      3.65 o
  -3  17   2       97.69      105.44      7.46 o
  -2  17   2      197.80      199.94     12.75 o
  -1  17   2      547.72      566.03     13.32 o
   0  17   2      351.21      320.75     11.71 o
   1  17   2        3.51       -1.25      3.33 o
   2  17   2       45.12       39.02      4.68 o
   3  17   2       24.85       18.67      5.63 o
   4  17   2       39.75       65.34      9.27 o
  -6  18   2        1.04       -0.48      6.18 o
  -5  18   2       86.53      114.13      8.33 o
  -4  18   2        2.94       -4.17      4.17 o
  -3  18   2        7.81        8.27      4.50 o
  -2  18   2      443.21      417.46     20.54 o
  -1  18   2        0.81        1.17      3.11 o
   0  18   2        0.08       -1.07      3.00 o
   1  18   2        0.30       -1.71      3.21 o
   2  18   2       13.90       12.40      4.03 o
   3  18   2       29.54       13.11      6.84 o
   4  18   2       15.45       25.48      7.76 o
  -5  19   2       29.03       32.58      5.99 o
  -4  19   2       49.44       45.24      6.34 o
  -3  19   2        7.45       14.52      4.97 o
  -2  19   2       11.97        3.41      4.09 o
  -1  19   2      105.12       97.97      5.78 o
   0  19   2       11.26       17.78      3.79 o
   1  19   2       29.54       33.93      5.26 o
   2  19   2      125.31      139.56      7.17 o
   3  19   2        5.80       -5.74      6.13 o
   4  19   2        8.44       22.59      8.00 o
  -5  20   2        4.15        1.11      6.81 o
  -4  20   2       18.26       14.01      5.38 o
  -3  20   2       83.33       80.99     11.42 o
  -2  20   2       90.03       94.06      7.87 o
  -1  20   2       47.15       47.99      5.49 o
   0  20   2       72.47       96.85      8.39 o
   1  20   2       20.62       16.17      4.85 o
   2  20   2        7.95       14.31      5.70 o
   3  20   2       23.89       28.64      7.65 o
   4  20   2       11.74       19.69      8.28 o
  -5  21   2       11.35       12.65      6.07 o
  -4  21   2       28.76       35.79      6.29 o
  -3  21   2       13.37        7.76      4.93 o
  -2  21   2        2.12        5.13      5.03 o
  -1  21   2       41.88       50.78      6.91 o
   0  21   2        0.21        3.51      4.23 o
   1  21   2       17.97       16.84      5.05 o
   2  21   2       86.72       96.73      9.29 o
   3  21   2        5.56       11.27      7.05 o
  -5  22   2        1.35        2.66      6.56 o
  -4  22   2        0.19       -0.84      6.27 o
  -3  22   2       14.75       14.68      5.86 o
  -2  22   2       20.04       23.37      7.35 o
  -1  22   2        7.43       10.99      5.66 o
   0  22   2       23.77       35.10      5.97 o
   1  22   2       10.01        9.32      5.80 o
   2  22   2       16.48        9.55      8.42 o
   3  22   2       27.89       31.57      9.13 o
  -4  23   2        0.30       12.71      8.99 o
  -3  23   2        1.56       -3.94      4.84 o
  -2  23   2        6.36       19.15      7.35 o
  -1  23   2       19.43       13.17      7.65 o
   0  23   2       33.51       38.32      6.94 o
   1  23   2       17.71       17.41      6.63 o
   2  23   2        1.77       -4.69      5.96 o
   3  23   2       12.51       11.21      7.39 o
  -4  24   2        4.99       11.21      7.98 o
  -3  24   2        0.04       -1.89      5.82 o
  -2  24   2       12.11        2.97      6.35 o
  -1  24   2       14.33       17.03      6.81 o
   0  24   2        2.34       -4.66      6.81 o
   1  24   2       72.15       85.65     14.70 o
   2  24   2        0.09       -2.12      6.16 o
  -3  25   2        6.56        5.48      6.24 o
  -2  25   2        6.76       -6.53      6.78 o
  -1  25   2        3.29       -6.56      6.56 o
   0  25   2      166.78      191.21     24.27 o
   1  25   2        4.96        3.35      7.70 o
   2  25   2        0.01        1.65      6.89 o
  -3  26   2        0.15        0.82      7.47 o
  -2  26   2       41.37       50.28     10.37 o
  -1  26   2        2.07        6.04      7.27 o
   0  26   2        0.31       -3.78      7.28 o
   1  26   2        7.32       -0.59      7.44 o
  -2  27   2        0.01        6.18      7.84 o
  -1  27   2       31.81       33.35     10.42 o
   0  27   2        1.95       15.16      8.57 o
  -8   1   3       19.48       32.93      4.94 o
  -7   1   3        1.31        1.19      2.95 o
  -6   1   3       74.28       61.60      5.44 o
  -5   1   3        4.96        5.25      1.70 o
  -4   1   3      296.20      307.63      5.08 o
  -3   1   3       16.35       17.71      1.17 o
  -2   1   3     2077.19     1901.94     20.26 o
  -1   1   3     3386.13     3664.57     36.55 o
   0   1   3      478.11      592.96      6.51 o
   1   1   3      857.72      963.57      9.97 o
   2   1   3      328.29      318.14      4.80 o
   3   1   3      361.64      360.74      6.33 o
   4   1   3        9.74       12.48      4.03 o
   5   1   3        0.00       -4.45      4.45 o
  -8   2   3        5.29        7.92      6.76 o
  -7   2   3       58.35       47.70      4.47 o
  -6   2   3       33.95       31.75      3.41 o
  -5   2   3        0.01       -1.30      1.30 o
  -4   2   3      175.77      158.36      3.76 o
  -3   2   3      474.79      374.24      5.31 o
  -2   2   3      167.58      153.35      2.55 o
  -1   2   3      960.69      841.67      9.52 o
   0   2   3     1759.92     2194.17     20.44 o
   1   2   3      303.00      434.72      5.79 o
   2   2   3        4.50        6.80      1.57 o
   3   2   3       20.02        8.86      2.40 o
   4   2   3       16.58       11.28      4.72 o
   5   2   3       23.64       17.76      5.58 o
  -8   3   3        0.07        5.27      6.06 o
  -7   3   3        1.65        7.80      3.28 o
  -6   3   3       84.78       84.87      5.03 o
  -5   3   3       60.43       63.85      3.72 o
  -4   3   3      329.36      383.29      6.20 o
  -3   3   3     1961.46     1831.81     19.75 o
  -2   3   3      486.26      411.32      4.89 o
  -1   3   3      480.95      464.29      5.65 o
   0   3   3     1598.98     1744.18     17.50 o
   1   3   3        5.52        5.17      1.47 o
   2   3   3       18.49       35.09      2.07 o
   3   3   3      577.46      597.93      8.91 o
   4   3   3        7.43        9.48      3.99 o
   5   3   3        8.24       10.39      5.48 o
  -7   4   3        0.51        4.67      4.83 o
  -6   4   3        1.13       -1.84      3.34 o
  -5   4   3      243.49      272.17      8.42 o
  -4   4   3       49.45       69.69      2.71 o
  -3   4   3     3759.60     3692.15     40.69 o
  -2   4   3     2554.33     2667.42     26.04 o
  -1   4   3     3601.68     3413.41     32.44 o
   0   4   3     3032.71     3924.58     40.84 o
   1   4   3     1643.48     1851.14     18.08 o
   2   4   3      210.32      205.32      4.22 o
   3   4   3        3.10       17.94      3.04 o
   4   4   3        2.13        0.97      3.88 o
   5   4   3      210.82      216.79     10.80 o
  -7   5   3       23.43       47.22      6.93 o
  -6   5   3       76.75       81.53      6.15 o
  -5   5   3      527.95      542.51      9.65 o
  -4   5   3       83.38      111.40      3.96 o
  -3   5   3     4187.40     3984.95     47.61 o
  -2   5   3        3.32       -0.27      1.07 o
  -1   5   3     4449.55     4478.19     44.22 o
   0   5   3      895.79     1049.67     12.37 o
   1   5   3      889.36      812.20      9.57 o
   2   5   3      297.57      348.32      5.79 o
   3   5   3     1797.19     1852.60     22.42 o
   4   5   3        1.66       13.39      4.31 o
   5   5   3        1.58        4.05      5.01 o
  -7   6   3       30.76       19.42      7.75 o
  -6   6   3        5.23       14.61      4.30 o
  -5   6   3      118.13      132.04      6.19 o
  -4   6   3        8.09        2.94      1.44 o
  -3   6   3      525.63      372.29      5.54 o
  -2   6   3      459.03      469.27     14.72 o
  -1   6   3     5454.77     5106.19     49.67 o
   0   6   3     1208.44     1260.78     15.33 o
   1   6   3     1185.15     1319.02     14.21 o
   2   6   3      142.34      134.77      3.66 o
   3   6   3      142.13      110.84      4.72 o
   4   6   3        2.20        5.22      3.75 o
   5   6   3       54.30       79.51      7.36 o
  -7   7   3        1.28        1.27      5.17 o
  -6   7   3        7.29       -3.26      3.62 o
  -5   7   3      109.16      106.59      5.51 o
  -4   7   3        1.66        1.45      1.23 o
  -3   7   3     1419.89     1230.03     15.86 o
  -2   7   3      691.90      550.89      8.95 o
  -1   7   3        0.13        7.87      1.96 o
   0   7   3      146.99      157.86      3.68 o
   1   7   3      975.30      979.77     11.78 o
   2   7   3       60.10       61.99      2.77 o
   3   7   3        2.56        7.54      2.77 o
   4   7   3        1.40        0.08      3.66 o
   5   7   3        2.62       -4.94      4.94 o
  -7   8   3       38.41       35.80      6.97 o
  -6   8   3       38.58       40.39      5.31 o
  -5   8   3       68.86       76.87      3.11 o
  -4   8   3        1.11        0.46      1.83 o
  -3   8   3       67.58       32.56      1.60 o
  -2   8   3      349.85      382.78      8.88 o
  -1   8   3      146.08      106.20      3.27 o
   0   8   3      310.54      263.55      4.68 o
   1   8   3       92.98      107.48      3.28 o
   2   8   3        0.81       -1.67      1.67 o
   3   8   3       47.38       25.57      3.25 o
   4   8   3        6.24        5.23      4.01 o
   5   8   3        1.25       -3.71      6.10 o
  -7   9   3       27.67       21.15      6.61 o
  -6   9   3       61.51       49.37      8.42 o
  -5   9   3       22.58       29.35      2.35 o
  -4   9   3       36.57       36.94      3.26 o
  -3   9   3     1647.56     1559.03     20.26 o
  -2   9   3      470.91      382.20     10.70 o
  -1   9   3      518.97      487.82      7.98 o
   0   9   3      153.37      191.97      6.07 o
   1   9   3      938.94     1046.97     12.61 o
   2   9   3      179.31      176.10      4.37 o
   3   9   3      364.86      414.79      9.26 o
   4   9   3       58.38       53.62      5.65 o
   5   9   3        5.98        4.22      5.32 o
  -7  10   3        0.08       -3.58      7.07 o
  -6  10   3        1.76        1.30      2.95 o
  -5  10   3       21.48       26.82      2.61 o
  -4  10   3      409.05      396.60      8.03 o
  -3  10   3       98.83       74.97      3.12 o
  -2  10   3       17.85       22.15      2.18 o
  -1  10   3       10.23       10.11      1.83 o
   0  10   3     4763.20     4877.55     65.37 o
   1  10   3      563.23      633.47      8.82 o
   2  10   3       62.09       71.55      3.21 o
   3  10   3        0.63        3.33      3.36 o
   4  10   3        5.76        5.29      4.61 o
   5  10   3       25.24       39.54      6.54 o
  -7  11   3        0.02        4.18      5.84 o
  -6  11   3      188.87      216.20      8.10 o
  -5  11   3        2.13       -0.49      2.72 o
  -4  11   3      259.58      257.93      6.92 o
  -3  11   3      317.66      294.67      7.79 o
  -2  11   3      213.26      234.27      5.73 o
  -1  11   3      206.82      152.79      4.60 o
   0  11   3     1887.23     1789.72     24.96 o
   1  11   3        0.17       -1.01      1.85 o
   2  11   3      327.76      310.18      6.97 o
   3  11   3      141.82      150.59      6.25 o
   4  11   3       82.75       72.21      6.88 o
   5  11   3       22.51       14.27      5.79 o
  -7  12   3        0.80        1.77      7.15 o
  -6  12   3        5.18        3.08      3.70 o
  -5  12   3        0.32       -0.36      4.23 o
  -4  12   3       27.38       21.75      2.89 o
  -3  12   3      325.48      365.42      7.81 o
  -2  12   3      882.91      804.78     13.10 o
  -1  12   3        5.66        3.15      1.34 o
   0  12   3     1360.65     1223.35     18.31 o
   1  12   3      401.18      400.87      7.59 o
   2  12   3       13.51       10.27      2.63 o
   3  12   3       37.66       39.91      4.31 o
   4  12   3       40.96       30.85     10.24 o
   5  12   3        0.17        7.46      5.33 o
  -7  13   3        3.30       -1.40      6.27 o
  -6  13   3       24.91       38.68      4.99 o
  -5  13   3        0.61        1.88      3.40 o
  -4  13   3      633.91      619.20     14.43 o
  -3  13   3       68.53       62.92      3.38 o
  -2  13   3       13.04       14.54      2.84 o
  -1  13   3       80.45       99.29      3.44 o
   0  13   3      380.64      353.38      7.62 o
   1  13   3        3.29       -0.59      3.01 o
   2  13   3        0.51       -0.05      2.59 o
   3  13   3      104.61       83.08      5.28 o
   4  13   3       47.59       45.97      7.24 o
  -7  14   3        2.75       13.72      8.03 o
  -6  14   3       38.60       36.29      5.09 o
  -5  14   3        4.17       12.12      3.97 o
  -4  14   3       12.17        4.29      3.80 o
  -3  14   3      204.18      167.68      5.35 o
  -2  14   3      207.95      203.04      7.39 o
  -1  14   3      622.85      558.55      9.83 o
   0  14   3       17.91       17.50      2.61 o
   1  14   3        0.95        3.32      4.07 o
   2  14   3      151.52      138.91      5.53 o
   3  14   3       11.24        7.86      3.73 o
   4  14   3        9.22        7.18      8.18 o
  -6  15   3        6.20       -3.45      3.93 o
  -5  15   3      106.61      103.82      7.03 o
  -4  15   3       24.12       30.03      5.89 o
  -3  15   3       70.52       49.64      5.31 o
  -2  15   3      122.39      132.03      6.35 o
  -1  15   3       74.74       80.21      3.78 o
   0  15   3      168.88      219.03      6.64 o
   1  15   3      428.31      415.11     10.79 o
   2  15   3       55.60       54.01      7.34 o
   3  15   3        0.01        4.63      4.08 o
   4  15   3       13.76       25.47      6.52 o
  -6  16   3        0.10       -2.98      4.23 o
  -5  16   3       40.19       30.17      5.88 o
  -4  16   3       16.81       12.77      5.17 o
  -3  16   3       11.19       18.21      3.70 o
  -2  16   3      114.67      121.93      7.41 o
  -1  16   3       85.45       73.90      4.34 o
   0  16   3       21.36       23.95      3.69 o
   1  16   3       17.33       28.73      4.08 o
   2  16   3       11.00        7.09      3.85 o
   3  16   3       83.06       70.55      8.23 o
   4  16   3       16.37       15.76      6.20 o
  -6  17   3       28.45       30.08      5.74 o
  -5  17   3        0.19        1.78      4.87 o
  -4  17   3        9.42        6.41      3.66 o
  -3  17   3      224.22      174.05      7.59 o
  -2  17   3       71.93       82.54      6.64 o
  -1  17   3      318.96      306.06     10.70 o
   0  17   3       18.58       11.12      3.53 o
   1  17   3      143.94      135.28      8.79 o
   2  17   3       23.42       18.52      4.48 o
   3  17   3        0.22        4.60      5.98 o
   4  17   3        1.97       -0.71      6.92 o
  -6  18   3        1.19       -4.21      4.62 o
  -5  18   3       15.27       16.53      7.05 o
  -4  18   3       19.09       22.20      4.26 o
  -3  18   3       16.28       16.66      3.91 o
  -2  18   3      281.78      272.84     12.47 o
  -1  18   3        2.32        1.83      2.75 o
   0  18   3      382.57      394.24     10.70 o
   1  18   3        1.69       -3.62      3.62 o
   2  18   3       78.73       80.04      6.96 o
   3  18   3        7.10       10.71      7.25 o
   4  18   3        1.42       -0.47     12.15 o
  -6  19   3        2.80        5.75      5.23 o
  -5  19   3       23.27       36.38      6.15 o
  -4  19   3       10.27        4.88      4.02 o
  -3  19   3      121.82      108.44      7.24 o
  -2  19   3      117.28       83.07     13.34 o
  -1  19   3       45.86       47.98      5.50 o
   0  19   3       63.15       68.26      5.30 o
   1  19   3       32.62       30.53      5.32 o
   2  19   3       73.36       67.82      8.03 o
   3  19   3       20.04       21.83      8.13 o
  -5  20   3        0.12       -4.01      5.59 o
  -4  20   3       93.95      106.99     10.32 o
  -3  20   3        9.84        3.81      5.01 o
  -2  20   3       89.11       80.81      9.55 o
  -1  20   3        5.62        6.24      4.01 o
   0  20   3      345.09      377.59     12.99 o
   1  20   3       13.35       17.25      5.06 o
   2  20   3       34.91       18.87      7.59 o
   3  20   3       14.04       16.95      8.14 o
  -5  21   3        0.02        9.36      6.60 o
  -4  21   3      101.71      107.35     15.82 o
  -3  21   3       15.60       16.52      5.85 o
  -2  21   3        9.53        2.50      4.81 o
  -1  21   3        4.89       15.03      6.91 o
   0  21   3      217.14      215.20     10.35 o
   1  21   3       11.54        3.36      5.57 o
   2  21   3       56.83       65.30     12.86 o
   3  21   3       11.14        6.13     14.37 o
  -5  22   3       17.30       21.06      7.79 o
  -4  22   3        0.45        6.12      6.36 o
  -3  22   3        7.55        4.19     10.70 o
  -2  22   3       78.70       66.39      9.56 o
  -1  22   3        8.93       15.77      5.88 o
   0  22   3       84.53      110.73     15.23 o
   1  22   3       15.80       17.74      6.49 o
   2  22   3        0.73        9.68      6.14 o
  -4  23   3       33.23       30.07     14.89 o
  -3  23   3        3.61       -4.67      6.03 o
  -2  23   3       17.08       14.26      6.23 o
  -1  23   3       11.83        6.03      6.19 o
   0  23   3        6.20        4.17      6.86 o
   1  23   3       31.82       34.72      7.68 o
   2  23   3       16.80        8.07      6.98 o
  -4  24   3        4.14       -3.42      6.21 o
  -3  24   3       10.32       17.19      7.63 o
  -2  24   3        1.69        1.16      5.65 o
  -1  24   3        6.85        4.10      5.89 o
   0  24   3      119.79      145.83     22.70 o
   1  24   3        0.31        1.71      6.24 o
   2  24   3        1.29       -0.11      6.76 o
  -3  25   3        2.08        2.11      7.11 o
  -2  25   3       83.11       74.05      9.20 o
  -1  25   3        9.48       25.12     15.79 o
   0  25   3        4.31        6.46      7.60 o
   1  25   3        3.74       -2.54     10.08 o
  -3  26   3       43.27       35.48      8.11 o
  -2  26   3       68.11       80.94     11.90 o
  -1  26   3        1.08        4.96      8.10 o
   0  26   3        0.21       -7.16      7.16 o
  -2  27   3        3.36       -1.88      7.97 o
  -1  27   3        7.12       -6.12      7.26 o
  -8   0   4        0.06        2.38      6.63 o
  -7   0   4       40.33       49.03      5.90 o
  -6   0   4       82.41       59.62      5.10 o
  -5   0   4       42.08       48.89      3.19 o
  -4   0   4     1054.61     1233.78     24.53 o
  -3   0   4      112.13      155.67      4.56 o
  -2   0   4       18.00       14.86      2.51 o
  -1   0   4     2666.24     2720.10     44.47 o
   0   0   4      187.50      119.15      4.52 o
   1   0   4      789.32      831.92     13.66 o
   2   0   4        0.15        6.05      3.18 o
   3   0   4      138.51      142.78     14.00 o
   4   0   4       26.34       53.29      8.73 o
   5   0   4       21.11        4.42     16.25 o
  -8   1   4        5.75       14.47      4.97 o
  -7   1   4        5.30       -0.24      2.77 o
  -6   1   4       21.30       18.60      2.55 o
  -5   1   4       54.76       34.04      3.23 o
  -4   1   4        0.02       -0.45      1.71 o
  -3   1   4     1077.45      929.00     10.82 o
  -2   1   4     3824.53     4265.83     47.33 o
  -1   1   4     1336.41     1345.70     15.72 o
   0   1   4        0.18       -0.27      1.52 o
   1   1   4     1196.88     1196.76     12.37 o
   2   1   4      638.81      638.85      9.06 o
   3   1   4      250.06      192.74      8.82 o
   4   1   4       27.72       33.35      5.66 o
   5   1   4        0.67        1.52      5.31 o
  -8   2   4        0.97        0.07      4.93 o
  -7   2   4       52.23       67.64      4.52 o
  -6   2   4       10.99       17.29      2.70 o
  -5   2   4      341.54      296.17      4.84 o
  -4   2   4        4.18       15.94      1.31 o
  -3   2   4       54.15       52.79      1.92 o
  -2   2   4      957.37     1007.35     12.56 o
  -1   2   4     9962.94    10118.10    103.66 o
   0   2   4      190.74      171.41      3.82 o
   1   2   4       16.16       15.90      1.93 o
   2   2   4        4.02        4.59      2.11 o
   3   2   4       11.25       12.33      3.93 o
   4   2   4       23.50       52.56      6.23 o
   5   2   4       25.85       22.26      6.25 o
  -8   3   4        3.08        1.90      3.94 o
  -7   3   4       16.06       25.98      9.70 o
  -6   3   4       29.97       27.25      3.84 o
  -5   3   4      181.54      153.56      4.55 o
  -4   3   4      456.32      463.08      6.30 o
  -3   3   4     4812.05     4776.69     56.36 o
  -2   3   4      108.91      150.92      3.27 o
  -1   3   4      295.38      296.79      5.60 o
   0   3   4       82.19      144.40      3.56 o
   1   3   4      448.77      387.49      5.80 o
   2   3   4       12.89       12.20      2.36 o
   3   3   4       10.51        7.85      3.82 o
   4   3   4        7.18        3.20      6.13 o
   5   3   4       12.76       20.12      5.96 o
  -8   4   4        0.41        2.40      5.27 o
  -7   4   4       32.19       32.96      5.96 o
  -6   4   4       35.20       42.32      4.20 o
  -5   4   4      162.04      141.69      4.07 o
  -4   4   4       41.53       39.40      1.75 o
  -3   4   4      123.11      126.67      3.46 o
  -2   4   4      145.96      120.73      3.59 o
  -1   4   4     4036.77     4094.92     43.16 o
   0   4   4      403.10      474.63      6.83 o
   1   4   4       13.94       14.09      1.94 o
   2   4   4        0.18       -1.29      2.00 o
   3   4   4       54.32       48.55      4.91 o
   4   4   4       21.62       31.27      5.88 o
   5   4   4        6.69        8.76      5.60 o
  -8   5   4        2.15       10.40      5.33 o
  -7   5   4       25.23       20.57      8.74 o
  -6   5   4        2.55        3.57      3.24 o
  -5   5   4       97.24       94.85      3.79 o
  -4   5   4      351.74      356.95      5.42 o
  -3   5   4      200.68      261.32      4.52 o
  -2   5   4      477.29      546.79      7.70 o
  -1   5   4       69.37       76.58      4.10 o
   0   5   4      993.89     1134.40     14.52 o
   1   5   4       32.42       52.61      2.57 o
   2   5   4      260.61      266.39      5.59 o
   3   5   4      122.95      117.12      7.87 o
   4   5   4       23.16       11.70      4.68 o
   5   5   4        0.30        1.67      5.36 o
  -8   6   4       10.28       14.28     10.68 o
  -7   6   4       23.49       25.29      8.13 o
  -6   6   4       25.11        9.37      3.78 o
  -5   6   4      308.98      309.54      6.85 o
  -4   6   4       16.58        9.74      1.67 o
  -3   6   4      156.75      176.50      3.37 o
  -2   6   4       17.49       12.57      1.38 o
  -1   6   4      231.75      237.97      4.91 o
   0   6   4     1268.00     1329.09     17.67 o
   1   6   4        0.08        0.32      1.63 o
   2   6   4       10.21       18.35      2.40 o
   3   6   4        4.28        6.73      3.86 o
   4   6   4        0.14        5.61      4.72 o
   5   6   4        0.19        2.72      5.40 o
  -8   7   4        0.59        0.35      5.78 o
  -7   7   4        0.01       -4.37      4.60 o
  -6   7   4        1.55        1.13      3.37 o
  -5   7   4      278.55      277.60      9.28 o
  -4   7   4      109.12      111.76      3.21 o
  -3   7   4      498.44      502.05      7.86 o
  -2   7   4      176.49      172.05      4.00 o
  -1   7   4      865.20      843.71     11.23 o
   0   7   4      253.10      292.85      6.02 o
   1   7   4       60.24       64.39      2.91 o
   2   7   4       66.15       71.15      4.27 o
   3   7   4        0.12        2.10      4.16 o
   4   7   4       19.67       16.67      5.27 o
   5   7   4        0.33       -1.68      4.58 o
  -7   8   4       36.11       33.78      6.66 o
  -6   8   4       53.86       54.38      6.52 o
  -5   8   4       30.43       28.34      5.53 o
  -4   8   4       37.87       53.45      2.42 o
  -3   8   4        1.83        2.14      1.51 o
  -2   8   4      179.20      155.56      4.59 o
  -1   8   4      347.10      364.01      6.21 o
   0   8   4      499.15      426.42      7.59 o
   1   8   4      270.08      298.26      5.72 o
   2   8   4       42.22       43.90      3.05 o
   3   8   4        9.92        8.14      4.46 o
   4   8   4       21.20       28.06      5.75 o
  -7   9   4        1.48       -1.44      5.07 o
  -6   9   4       15.76        8.26      4.74 o
  -5   9   4        3.87        0.79      2.23 o
  -4   9   4      280.22      269.79      5.37 o
  -3   9   4       93.31       67.60      2.90 o
  -2   9   4     1419.34     1487.56     31.30 o
  -1   9   4      458.98      431.14      7.04 o
   0   9   4       40.06       27.22      2.47 o
   1   9   4      246.09      229.28      5.67 o
   2   9   4       22.13       26.74      2.81 o
   3   9   4       36.90       32.00      5.14 o
   4   9   4       27.72       26.29      8.21 o
  -7  10   4        0.01       -4.91      4.97 o
  -6  10   4       54.04       46.41      6.63 o
  -5  10   4        7.57        3.89      2.02 o
  -4  10   4      189.55      201.54      5.47 o
  -3  10   4       70.64       99.18      4.65 o
  -2  10   4       87.62      108.84      4.15 o
  -1  10   4     1171.86     1252.11     17.35 o
   0  10   4      676.85      565.43      9.35 o
   1  10   4        2.09       -0.10      1.95 o
   2  10   4       35.08       28.38      3.04 o
   3  10   4       64.73       77.42      7.36 o
   4  10   4        6.01       18.84      5.67 o
  -7  11   4        0.05       -4.36      5.35 o
  -6  11   4        0.29       -0.58      7.94 o
  -5  11   4       11.84       15.82      2.79 o
  -4  11   4       23.15       26.82      3.74 o
  -3  11   4      874.58      778.04     13.64 o
  -2  11   4      596.04      564.96     10.55 o
  -1  11   4       38.90       32.10      2.90 o
   0  11   4       89.55       74.24      3.94 o
   1  11   4      434.44      374.97      7.10 o
   2  11   4       69.31       80.62      4.26 o
   3  11   4        1.45        1.13      4.80 o
   4  11   4       26.63       27.03      6.10 o
  -7  12   4       32.84       38.84      8.66 o
  -6  12   4       21.36       21.13      3.67 o
  -5  12   4       80.93       62.46      5.27 o
  -4  12   4       30.03       28.48      3.15 o
  -3  12   4      202.26      174.06      5.44 o
  -2  12   4       69.09       75.64      3.94 o
  -1  12   4     1524.17     1463.03     21.76 o
   0  12   4        2.69       -0.57      2.46 o
   1  12   4        0.45       -0.74      2.24 o
   2  12   4       10.19       12.08      3.26 o
   3  12   4       11.48       10.73      5.19 o
   4  12   4        6.58       15.13      7.68 o
  -7  13   4       31.80       27.79     14.93 o
  -6  13   4        5.03        5.39      6.46 o
  -5  13   4      193.10      171.30      8.04 o
  -4  13   4      485.42      474.80     12.01 o
  -3  13   4       80.91       47.01      3.29 o
  -2  13   4      290.16      302.86      7.66 o
  -1  13   4      141.48      134.20      5.29 o
   0  13   4      355.47      349.93      9.33 o
   1  13   4       33.48       32.35      3.09 o
   2  13   4      126.47      143.44      6.27 o
   3  13   4       64.40       66.66      7.22 o
   4  13   4        5.34       -1.95      5.35 o
  -7  14   4        2.17        4.41      7.01 o
  -6  14   4        3.48       -3.22      3.38 o
  -5  14   4        0.15       -0.54      5.66 o
  -4  14   4       33.53       40.94      4.28 o
  -3  14   4      252.64      234.64     11.72 o
  -2  14   4      248.72      253.58      7.24 o
  -1  14   4      895.03      926.38     15.56 o
   0  14   4      510.28      586.30     12.92 o
   1  14   4        2.04       -2.72      3.05 o
   2  14   4        5.87        7.21      3.66 o
   3  14   4       70.69       70.12      7.56 o
   4  14   4       22.42       23.22      6.99 o
  -7  15   4        0.22        9.54      7.55 o
  -6  15   4       22.05       22.41      4.66 o
  -5  15   4        5.09        9.71      4.00 o
  -4  15   4      233.56      240.44     10.07 o
  -3  15   4        6.74       17.07      3.59 o
  -2  15   4       43.77       40.91      4.24 o
  -1  15   4       55.84       51.67      3.79 o
   0  15   4       17.55       31.11      3.95 o
   1  15   4        4.64        2.13      3.14 o
   2  15   4      136.11      135.93      6.95 o
   3  15   4       22.40       12.86      5.69 o
   4  15   4       37.30       34.27      9.50 o
  -6  16   4       10.18       17.32      5.82 o
  -5  16   4       16.58       18.75      6.58 o
  -4  16   4        2.30        2.69      3.32 o
  -3  16   4       58.88       60.24      7.78 o
  -2  16   4      295.04      290.48      9.01 o
  -1  16   4      323.23      325.31      8.25 o
   0  16   4      424.83      452.85     15.99 o
   1  16   4      109.40      113.71      5.82 o
   2  16   4        2.03       10.50      6.02 o
   3  16   4        0.04        3.44      6.32 o
  -6  17   4        2.74        0.93      5.99 o
  -5  17   4       29.89       27.60      5.17 o
  -4  17   4      262.02      287.99      9.84 o
  -3  17   4        0.88        3.41      3.35 o
  -2  17   4       28.45       42.61      4.61 o
  -1  17   4       93.63       89.90      5.51 o
   0  17   4        2.33       10.57      3.76 o
   1  17   4       22.82       18.70      4.23 o
   2  17   4      195.99      156.24     12.84 o
   3  17   4        2.18        0.57      6.81 o
  -6  18   4       68.55       76.02      8.14 o
  -5  18   4       14.11       22.33      5.19 o
  -4  18   4        0.57        3.31      4.35 o
  -3  18   4        0.06       -2.87      4.45 o
  -2  18   4        4.04        0.81     10.56 o
  -1  18   4        5.04        3.66      3.15 o
   0  18   4      227.46      264.38     13.90 o
   1  18   4        1.59       -3.49      3.49 o
   2  18   4       36.11       42.58      7.46 o
   3  18   4        0.27        5.50      6.75 o
  -6  19   4        2.81        7.69      5.92 o
  -5  19   4       11.57        6.65      5.98 o
  -4  19   4      102.76      125.21      8.78 o
  -3  19   4        3.77        6.88      4.93 o
  -2  19   4      201.48      209.82     11.11 o
  -1  19   4        0.12        7.05      4.39 o
   0  19   4       53.87       49.09      6.05 o
   1  19   4        0.02       -2.16      4.15 o
   2  19   4       48.18       44.30      7.75 o
   3  19   4       13.60       19.24      9.93 o
  -6  20   4        0.64        0.18      5.62 o
  -5  20   4        4.77       -1.30      5.43 o
  -4  20   4       63.26       61.54     11.24 o
  -3  20   4       16.85       12.82      5.43 o
  -2  20   4        6.25       11.16      5.21 o
  -1  20   4        1.11        0.80      4.02 o
   0  20   4      112.10      115.91      8.19 o
   1  20   4        0.64        3.85      5.50 o
   2  20   4       20.53       20.13      7.01 o
   3  20   4        0.21       -1.62      7.18 o
  -5  21   4        0.31        0.80      5.78 o
  -4  21   4        5.46        9.59      7.83 o
  -3  21   4        1.05       -0.57      4.90 o
  -2  21   4      111.81      113.19      9.30 o
  -1  21   4       20.02       30.77      6.71 o
   0  21   4        1.69        2.03      5.03 o
   1  21   4        0.08        4.38      5.51 o
   2  21   4        2.14       -1.67      5.90 o
  -5  22   4        0.01        0.39      8.19 o
  -4  22   4        2.87        2.04      7.51 o
  -3  22   4       75.46       67.04      7.81 o
  -2  22   4        0.26        3.93      5.41 o
  -1  22   4        0.89       -3.54      5.20 o
   0  22   4       27.72       17.35      6.62 o
   1  22   4        8.41        2.34      9.21 o
   2  22   4        4.17       -4.03      6.37 o
  -4  23   4        9.31       13.34      9.31 o
  -3  23   4        0.61        3.54      5.72 o
  -2  23   4        3.18        3.57      5.60 o
  -1  23   4        0.57        3.31      5.98 o
   0  23   4        0.05       -5.88      6.33 o
   1  23   4        1.61        3.53      6.17 o
  -4  24   4        0.00        4.37     11.45 o
  -3  24   4       11.20       18.35      6.76 o
  -2  24   4       39.46       46.37      7.75 o
  -1  24   4       34.31       55.86     11.03 o
   0  24   4        4.64       -0.89      7.33 o
   1  24   4       32.44       32.17      9.62 o
  -3  25   4        9.67       15.32      8.13 o
  -2  25   4       16.10       16.64      7.17 o
  -1  25   4       13.82       11.10      8.23 o
   0  25   4        0.95        3.30      8.14 o
  -3  26   4        0.05        3.18      6.72 o
  -2  26   4        9.19        0.91      7.68 o
  -1  26   4        2.50        9.14      8.38 o
   0  26   4        8.87        8.69      8.70 o
  -8   1   5        0.47       -7.21      7.21 o
  -7   1   5       51.07       52.44      3.97 o
  -6   1   5       21.41       13.10      2.14 o
  -5   1   5       10.84       15.57      1.94 o
  -4   1   5       87.93       69.99      2.35 o
  -3   1   5     1468.26     1570.97     21.78 o
  -2   1   5      131.51      150.78      3.89 o
  -1   1   5      297.08      357.16      6.52 o
   0   1   5     1762.37     1892.87     21.92 o
   1   1   5        3.47        7.49      2.47 o
   2   1   5       36.09       40.26      3.15 o
   3   1   5        0.01        2.43      4.16 o
   4   1   5       15.11       13.63      5.41 o
  -8   2   5        0.88       -2.90      7.78 o
  -7   2   5        1.50        3.42      7.18 o
  -6   2   5       70.97       74.66      3.21 o
  -5   2   5      784.25      711.11      9.80 o
  -4   2   5       55.12       65.14      2.41 o
  -3   2   5       80.11       89.70      3.36 o
  -2   2   5        0.14       -1.65      1.65 o
  -1   2   5     1119.51     1156.27     15.06 o
   0   2   5      814.55      909.86     13.79 o
   1   2   5      325.88      321.22      6.21 o
   2   2   5       18.26       19.00      2.93 o
   3   2   5        2.88       10.66      6.65 o
   4   2   5        6.95        8.26      5.46 o
  -8   3   5        5.89       -1.45      7.66 o
  -7   3   5       18.64       18.40      4.26 o
  -6   3   5       35.22       27.46      3.86 o
  -5   3   5       50.82       55.01      2.61 o
  -4   3   5        0.04        4.06      1.49 o
  -3   3   5      235.22      247.85      5.03 o
  -2   3   5       84.36       71.23      2.83 o
  -1   3   5     1581.51     1629.16     20.14 o
   0   3   5     1557.10     1487.22     19.01 o
   1   3   5      266.10      284.06      5.94 o
   2   3   5       19.97       19.61      2.94 o
   3   3   5        0.00       -1.60      4.12 o
   4   3   5        9.10        5.15      5.88 o
  -8   4   5        1.04       -1.40      4.63 o
  -7   4   5      131.93      142.33      7.76 o
  -6   4   5       11.20       16.67      3.14 o
  -5   4   5       27.73       48.70      2.62 o
  -4   4   5      460.79      498.73     12.78 o
  -3   4   5      492.97      537.04      9.72 o
  -2   4   5     1730.06     1700.56     19.45 o
  -1   4   5      276.49      353.32      7.00 o
   0   4   5        0.44       -1.74      1.74 o
   1   4   5      696.34      668.97      9.71 o
   2   4   5        2.31        5.63      2.53 o
   3   4   5        1.22        3.17      4.14 o
   4   4   5       51.71       57.14      7.09 o
  -8   5   5       12.37        6.06      5.27 o
  -7   5   5        0.06        3.46      4.48 o
  -6   5   5        1.66        0.48      3.72 o
  -5   5   5        1.19        3.62      1.60 o
  -4   5   5       63.99       86.46      3.33 o
  -3   5   5        1.07        5.26      2.24 o
  -2   5   5        7.59        7.45      1.57 o
  -1   5   5     3392.87     3541.60     43.37 o
   0   5   5      730.88      560.43     11.20 o
   1   5   5      130.62      124.99      4.10 o
   2   5   5       93.77       97.28      4.80 o
   3   5   5       13.12       18.47      5.51 o
   4   5   5       19.71       22.76      6.10 o
  -8   6   5        0.03       -1.17      5.25 o
  -7   6   5        3.01       10.85      5.85 o
  -6   6   5        2.22        1.28      3.45 o
  -5   6   5      748.06      665.43     12.10 o
  -4   6   5        0.60        0.36      1.41 o
  -3   6   5      637.76      669.18      9.43 o
  -2   6   5     5175.23     5313.64     55.40 o
  -1   6   5       12.03       26.13      3.24 o
   0   6   5        5.74        5.47      1.76 o
   1   6   5      592.72      556.44      8.68 o
   2   6   5        6.10        6.84      2.69 o
   3   6   5        4.46       10.93      5.19 o
   4   6   5       68.39       84.35      9.55 o
  -8   7   5        0.08        5.42      5.72 o
  -7   7   5       63.69       56.64      7.79 o
  -6   7   5       76.08       65.56      5.41 o
  -5   7   5       47.02       54.76      2.91 o
  -4   7   5       15.43       12.94      2.47 o
  -3   7   5      172.85      169.49      3.79 o
  -2   7   5      435.12      452.18      7.43 o
  -1   7   5      321.70      336.42      6.39 o
   0   7   5     1850.11     1770.96     21.77 o
   1   7   5       77.49       68.04      3.41 o
   2   7   5        5.20        4.53      2.76 o
   3   7   5       24.39       15.16      5.57 o
   4   7   5        0.03       -4.83      4.83 o
  -8   8   5       10.79       15.04      7.31 o
  -7   8   5        0.03        4.13      4.95 o
  -6   8   5       10.16        4.88      4.63 o
  -5   8   5      167.01      129.95      5.46 o
  -4   8   5       10.57       13.19      2.33 o
  -3   8   5        4.84        3.90      1.74 o
  -2   8   5      565.02      541.92      8.92 o
  -1   8   5       51.20       45.02      3.17 o
   0   8   5       66.23       74.89      3.70 o
   1   8   5      160.46      172.23      4.78 o
   2   8   5       12.99       11.37      3.74 o
   3   8   5        8.58        5.47      5.13 o
   4   8   5        1.70       -0.52      5.71 o
  -8   9   5        0.96       -2.68      5.72 o
  -7   9   5        2.18        2.66      5.08 o
  -6   9   5       72.57       61.44      7.66 o
  -5   9   5      121.42      157.58      4.58 o
  -4   9   5      211.33      225.74      8.72 o
  -3   9   5      179.41      172.50      7.87 o
  -2   9   5        0.53       -0.43      1.96 o
  -1   9   5      448.06      525.69      9.10 o
   0   9   5      114.27       77.10      4.77 o
   1   9   5      603.97      576.48      9.10 o
   2   9   5      102.54       78.37      6.14 o
   3   9   5       14.41        6.26      5.19 o
   4   9   5        0.62       -1.63      5.10 o
  -8  10   5        3.42        8.20      6.53 o
  -7  10   5        0.08       -0.82      5.67 o
  -6  10   5        2.77        3.82      5.27 o
  -5  10   5      210.73      260.71      6.33 o
  -4  10   5       78.76       87.26      4.93 o
  -3  10   5       62.47       51.38      3.11 o
  -2  10   5      614.55      587.06      9.60 o
  -1  10   5      333.07      385.13      9.13 o
   0  10   5       23.10       14.58      2.92 o
   1  10   5        4.19       12.28      3.39 o
   2  10   5       85.99       92.82     13.58 o
   3  10   5        6.17       10.01      5.50 o
   4  10   5        1.60        7.91      5.84 o
  -7  11   5       18.50        9.58      6.52 o
  -6  11   5        0.83        0.91      3.07 o
  -5  11   5       17.56       31.96      4.24 o
  -4  11   5      352.09      321.12      7.96 o
  -3  11   5      175.43      170.24      5.34 o
  -2  11   5      277.60      265.86      7.12 o
  -1  11   5       24.58       24.93      2.62 o
   0  11   5      151.42      155.29      4.85 o
   1  11   5      125.82      126.13      4.60 o
   2  11   5       82.98       69.14      5.96 o
   3  11   5       42.88       43.38      7.09 o
   4  11   5       57.82       68.69      8.68 o
  -7  12   5       21.45       37.56      9.35 o
  -6  12   5      105.07       93.40      5.82 o
  -5  12   5       28.89       20.32      4.02 o
  -4  12   5      460.61      457.18     10.09 o
  -3  12   5      699.92      712.01     13.33 o
  -2  12   5      790.92      722.18     13.23 o
  -1  12   5      213.49      220.70      6.74 o
   0  12   5      240.18      236.66      7.05 o
   1  12   5        4.73        0.08      2.39 o
   2  12   5       56.93       62.29      6.07 o
   3  12   5        8.69       22.70      6.20 o
   4  12   5        1.58        0.29      5.95 o
  -7  13   5        0.67        8.55      6.61 o
  -6  13   5        0.00       -1.98      3.16 o
  -5  13   5       11.74       16.08      3.95 o
  -4  13   5        3.69        7.52      4.05 o
  -3  13   5       56.56       60.34      3.78 o
  -2  13   5      576.80      530.03     12.18 o
  -1  13   5       41.01       63.45      9.02 o
   0  13   5      218.79      235.47      8.03 o
   1  13   5        3.40        6.09      2.94 o
   2  13   5        5.11       -0.55      4.09 o
   3  13   5       11.21        9.05      5.62 o
  -7  14   5        3.29        4.53      6.51 o
  -6  14   5       19.48       20.39      4.35 o
  -5  14   5       49.95       40.37      6.82 o
  -4  14   5       92.47       97.63      5.38 o
  -3  14   5        2.70        5.24      2.11 o
  -2  14   5      201.69      219.05      7.94 o
  -1  14   5       71.88       65.85      4.26 o
   0  14   5       71.38       69.27      5.26 o
   1  14   5       32.34       35.83      3.76 o
   2  14   5       15.21       16.65      5.71 o
   3  14   5        1.03        4.66      6.81 o
  -7  15   5       11.52        6.23      7.13 o
  -6  15   5       13.39       10.52      4.17 o
  -5  15   5        7.86       13.87      4.79 o
  -4  15   5       22.81       26.85      3.82 o
  -3  15   5        4.73        0.81      3.68 o
  -2  15   5       19.15       21.06      3.88 o
  -1  15   5       42.49       52.42      4.11 o
   0  15   5      287.70      311.67     14.67 o
   1  15   5       50.55       52.68      5.92 o
   2  15   5        5.08        1.96      5.19 o
   3  15   5        0.23        1.47      7.01 o
  -7  16   5        0.32       -4.95      9.82 o
  -6  16   5        2.18        3.90      3.93 o
  -5  16   5      143.42      138.47      9.02 o
  -4  16   5        1.00        3.09      3.98 o
  -3  16   5       12.43       13.71      4.43 o
  -2  16   5      259.97      234.77      8.48 o
  -1  16   5       16.45       11.93      3.37 o
   0  16   5        8.29        3.23      3.53 o
   1  16   5        4.35        5.05      4.51 o
   2  16   5      137.41      133.18     12.81 o
   3  16   5       16.20       13.57      7.88 o
  -6  17   5       23.93        4.46      6.54 o
  -5  17   5        0.01        6.20      6.78 o
  -4  17   5        4.63        6.13      4.47 o
  -3  17   5      137.25      120.69      8.30 o
  -2  17   5        0.02       -0.72      3.56 o
  -1  17   5      107.30      127.10      6.32 o
   0  17   5       23.31       23.14      4.32 o
   1  17   5        0.18       -3.72      4.47 o
   2  17   5        0.00       -4.70      5.51 o
   3  17   5        0.05       -6.69      7.10 o
  -6  18   5        0.23       -0.27      5.16 o
  -5  18   5        8.60       12.53      7.55 o
  -4  18   5        9.07        2.54      4.47 o
  -3  18   5       44.59       50.33      9.05 o
  -2  18   5       85.53       73.85      9.44 o
  -1  18   5        2.52       -0.42      4.07 o
   0  18   5       34.25       35.20      5.79 o
   1  18   5        5.92        8.31      4.99 o
   2  18   5        7.56        3.40      6.02 o
  -6  19   5        1.20        0.97      6.41 o
  -5  19   5        1.30        0.24      7.40 o
  -4  19   5      101.44       94.94     10.14 o
  -3  19   5       52.88       60.85      7.22 o
  -2  19   5        0.03        3.59      4.77 o
  -1  19   5        3.66        2.12      4.43 o
   0  19   5       52.82       46.56      7.30 o
   1  19   5       89.51       92.97      9.17 o
   2  19   5        3.71        3.76      8.03 o
  -6  20   5        1.19        7.42      7.38 o
  -5  20   5        4.10       15.81      8.37 o
  -4  20   5       33.55       22.55      6.07 o
  -3  20   5       81.57       94.25      8.61 o
  -2  20   5      176.63      167.38     10.68 o
  -1  20   5        3.72        1.05      5.60 o
   0  20   5        0.34        0.56      6.16 o
   1  20   5        0.85        8.84      6.26 o
   2  20   5        9.24       19.73      8.39 o
  -5  21   5       13.98       25.98      8.64 o
  -4  21   5        9.56        4.19      6.58 o
  -3  21   5       22.17       23.35      6.97 o
  -2  21   5      198.01      208.23     12.13 o
  -1  21   5        2.69        1.30      5.80 o
   0  21   5       36.50       22.62      6.96 o
   1  21   5       86.41      106.45     14.31 o
   2  21   5       10.93       17.33     15.44 o
  -5  22   5        2.42        3.05      6.43 o
  -4  22   5       38.97       43.54     11.39 o
  -3  22   5       51.20       60.50     10.31 o
  -2  22   5       26.19       38.47     10.13 o
  -1  22   5       11.43       14.19      6.48 o
   0  22   5       36.32       34.13      9.44 o
   1  22   5        0.60        4.76      7.02 o
  -5  23   5        1.25       13.17      7.61 o
  -4  23   5        1.08       -6.55      6.55 o
  -3  23   5       10.72        7.04      5.97 o
  -2  23   5       30.19       34.63      7.59 o
  -1  23   5        7.77        3.67      6.94 o
   0  23   5       21.12       28.53      9.13 o
   1  23   5       19.17       25.81      8.15 o
  -4  24   5       12.60       13.50     10.54 o
  -3  24   5        5.73       12.38      6.67 o
  -2  24   5        3.28       11.17      6.62 o
  -1  24   5       14.01       30.91     23.22 o
   0  24   5        5.76       11.13      8.50 o
  -3  25   5        8.62        8.94      6.84 o
  -2  25   5        1.21        7.25      7.95 o
  -1  25   5        2.26        9.49      8.36 o
   0  25   5        1.46       -3.48      7.79 o
  -2  26   5        0.71       -2.52      8.23 o
  -8   0   6       36.80       37.65      4.40 o
  -7   0   6       14.61        6.29      4.20 o
  -6   0   6      389.54      397.02     10.06 o
  -5   0   6      163.24      136.62      6.32 o
  -4   0   6     1647.94     1633.84     27.88 o
  -3   0   6       68.44       65.98      4.07 o
  -2   0   6        3.64        4.76      2.69 o
  -1   0   6       47.25       54.60      4.36 o
   0   0   6     1898.35     1886.86     37.55 o
   1   0   6       18.97       13.08      4.13 o
   2   0   6      175.45      206.25     10.86 o
   3   0   6       11.04        6.79     10.35 o
   4   0   6       25.34       27.14      8.96 o
  -8   1   6        7.72       11.89      4.73 o
  -7   1   6        2.37       -0.31      2.27 o
  -6   1   6      253.01      295.19      5.82 o
  -5   1   6        4.91        0.34      1.85 o
  -4   1   6      142.25      147.63      4.01 o
  -3   1   6      660.26      643.79      9.51 o
  -2   1   6      133.71      134.99      4.07 o
  -1   1   6      872.80      872.95     12.54 o
   0   1   6     1426.62     1464.13     18.37 o
   1   1   6       62.46       57.77      3.75 o
   2   1   6       67.02       90.51      8.19 o
   3   1   6        1.45        4.60      5.04 o
   4   1   6        2.60        7.17      5.74 o
  -8   2   6        0.08        1.35      4.53 o
  -7   2   6        2.61        2.68      3.13 o
  -6   2   6      227.73      197.98      4.73 o
  -5   2   6      442.43      401.94      6.93 o
  -4   2   6      413.24      409.14      7.68 o
  -3   2   6        2.08       -1.78      1.78 o
  -2   2   6      159.65      135.26      5.87 o
  -1   2   6      196.99      212.62      5.75 o
   0   2   6      646.84      588.56     10.11 o
   1   2   6      277.69      246.87      6.56 o
   2   2   6        2.17        2.86      4.05 o
   3   2   6        7.48        1.27      7.38 o
   4   2   6       27.81       16.10      6.03 o
  -8   3   6        3.91        2.67      8.00 o
  -7   3   6       69.25       64.03      4.88 o
  -6   3   6        1.50       -0.60      2.69 o
  -5   3   6      259.05      215.25      6.63 o
  -4   3   6      317.68      354.85      7.01 o
  -3   3   6      927.09      936.67     13.66 o
  -2   3   6      407.92      367.44      7.73 o
  -1   3   6      222.49      252.04      5.79 o
   0   3   6      137.04      139.33      6.19 o
   1   3   6        9.33       12.69      2.79 o
   2   3   6       45.97       53.71      6.20 o
   3   3   6       17.03        7.84      5.15 o
   4   3   6        4.27        5.30      6.29 o
  -8   4   6       12.55       15.02      5.48 o
  -7   4   6       12.92       15.80      4.95 o
  -6   4   6      221.31      198.32      4.84 o
  -5   4   6      214.95      205.80      4.92 o
  -4   4   6        0.76        0.06      1.73 o
  -3   4   6       16.48       13.03      2.19 o
  -2   4   6       56.85       64.76      3.01 o
  -1   4   6        2.71       -1.49      2.00 o
   0   4   6      189.33      175.56      5.06 o
   1   4   6       41.62       40.58      3.14 o
   2   4   6        2.52        2.87      4.12 o
   3   4   6        3.32        4.32      4.82 o
   4   4   6        0.79        0.83      5.54 o
  -8   5   6        0.01       -4.78      4.78 o
  -7   5   6       31.08       45.99      9.20 o
  -6   5   6       33.56       41.90      4.16 o
  -5   5   6        0.09       -1.66      1.66 o
  -4   5   6      138.68      162.01      4.08 o
  -3   5   6        3.43        5.76      2.12 o
  -2   5   6      310.19      302.20      7.09 o
  -1   5   6       88.39       67.80      3.43 o
   0   5   6       20.89       18.40      3.00 o
   1   5   6        8.71        0.48      2.24 o
   2   5   6       26.43       27.21      4.90 o
   3   5   6       32.16       37.58      6.27 o
   4   5   6        1.24        0.89      6.52 o
  -8   6   6        0.12       -2.68      5.07 o
  -7   6   6       21.47       23.01      5.74 o
  -6   6   6      128.46      128.83      8.08 o
  -5   6   6      246.89      251.59      5.61 o
  -4   6   6        4.55       -0.01      1.57 o
  -3   6   6      884.78      948.22     17.75 o
  -2   6   6       24.57       15.82      1.90 o
  -1   6   6       75.17       74.16      3.74 o
   0   6   6       34.80       36.45      2.74 o
   1   6   6       10.85        8.58      2.59 o
   2   6   6        2.55        7.98      5.64 o
   3   6   6        1.80        0.02      5.60 o
  -8   7   6        1.24        6.91      8.36 o
  -7   7   6       45.50       61.81      9.60 o
  -6   7   6        1.12        8.13      3.98 o
  -5   7   6      429.94      465.42      8.73 o
  -4   7   6        3.45        2.15      1.92 o
  -3   7   6       90.06       95.09      3.30 o
  -2   7   6       18.26       16.78      1.83 o
  -1   7   6      165.20      152.75      5.12 o
   0   7   6       45.42       48.91      3.01 o
   1   7   6      142.41      122.44      4.65 o
   2   7   6        0.62       -0.86      4.13 o
   3   7   6        5.66        3.50      7.01 o
  -8   8   6       48.52       39.20     11.36 o
  -7   8   6        0.38       -3.95      7.64 o
  -6   8   6       42.90       39.20      6.58 o
  -5   8   6        0.30        0.65      1.99 o
  -4   8   6      423.87      444.54      7.90 o
  -3   8   6      411.75      400.91      7.60 o
  -2   8   6        0.23       -1.78      1.78 o
  -1   8   6       50.86       53.31      3.05 o
   0   8   6      151.66      166.19      4.64 o
   1   8   6       35.23       39.17      3.54 o
   2   8   6      125.92      100.40      7.23 o
   3   8   6        6.27       12.11      6.12 o
  -8   9   6       14.54       15.23     11.03 o
  -7   9   6        2.90       19.03     10.08 o
  -6   9   6      124.11      121.20      6.17 o
  -5   9   6       38.71       43.40      4.62 o
  -4   9   6        9.04        6.72      2.94 o
  -3   9   6        7.03        5.41      1.93 o
  -2   9   6       80.16       82.13      3.94 o
  -1   9   6      405.86      388.42      8.92 o
   0   9   6      438.86      442.51      7.66 o
   1   9   6       82.90       78.37      4.50 o
   2   9   6       41.85       52.84      6.15 o
   3   9   6        0.10        2.55      8.35 o
  -8  10   6        5.41        9.14     10.75 o
  -7  10   6       24.60       13.71      9.74 o
  -6  10   6        5.23        6.28      3.14 o
  -5  10   6        0.72       -0.87      5.24 o
  -4  10   6      559.74      517.42     10.91 o
  -3  10   6       82.39       71.00      4.21 o
  -2  10   6       44.47       42.21      3.54 o
  -1  10   6      178.39      183.40      6.17 o
   0  10   6      237.99      204.21      5.39 o
   1  10   6        6.42        0.97      2.78 o
   2  10   6       30.64       27.22      5.39 o
   3  10   6       28.43       25.65      6.88 o
  -8  11   6        0.22       16.39     11.56 o
  -7  11   6        9.54       16.65     10.42 o
  -6  11   6       43.22       38.13      4.37 o
  -5  11   6        1.00       -3.04      3.04 o
  -4  11   6      284.34      288.01      8.60 o
  -3  11   6      154.14      152.76      5.95 o
  -2  11   6       14.08       15.80      2.72 o
  -1  11   6      131.51      130.85      5.43 o
   0  11   6      270.77      318.67      6.79 o
   1  11   6        2.46        3.53      2.87 o
   2  11   6       13.13       27.13      5.26 o
   3  11   6        5.37        8.22     10.61 o
  -7  12   6        0.06       -4.95      7.34 o
  -6  12   6       97.78       88.00      5.93 o
  -5  12   6       81.23       67.95      6.30 o
  -4  12   6        0.93        2.51      2.67 o
  -3  12   6       18.80       27.18      6.71 o
  -2  12   6       25.89       16.69      2.86 o
  -1  12   6        0.26       -2.52      2.52 o
   0  12   6      226.79      247.56      6.78 o
   1  12   6        1.37        0.57      3.09 o
   2  12   6       14.59       16.34      6.14 o
   3  12   6        0.35       -2.09      6.95 o
  -7  13   6        0.24       -0.49      7.40 o
  -6  13   6       22.87       22.48      4.24 o
  -5  13   6       97.55       87.61      6.13 o
  -4  13   6        0.98       -2.09      2.59 o
  -3  13   6       80.20       86.37      5.65 o
  -2  13   6      328.02      293.90      9.18 o
  -1  13   6       17.53       16.30      2.85 o
   0  13   6       20.65       23.40      3.75 o
   1  13   6        4.48        8.94      4.54 o
   2  13   6       29.12       43.72      9.12 o
   3  13   6       10.89       13.70      8.31 o
  -7  14   6        1.39       -5.17      8.49 o
  -6  14   6       41.84       49.35      5.39 o
  -5  14   6        3.49        3.63      4.82 o
  -4  14   6        1.48       -0.07      4.04 o
  -3  14   6      192.27      177.77      9.28 o
  -2  14   6        1.70       -3.02      3.02 o
  -1  14   6        3.35        0.53      3.11 o
   0  14   6      131.29      136.10      7.01 o
   1  14   6        7.46       -3.98      4.63 o
   2  14   6       41.24       36.94     13.16 o
   3  14   6        0.18       -2.19      6.73 o
  -6  15   6        0.35       -2.48      7.49 o
  -5  15   6        8.60       20.75      6.05 o
  -4  15   6       23.87       16.41      4.85 o
  -3  15   6        4.78        7.77      4.45 o
  -2  15   6      113.96      102.63      6.66 o
  -1  15   6      182.93      161.89      7.41 o
   0  15   6       11.40       11.72      4.13 o
   1  15   6       29.22       16.49      5.91 o
   2  15   6       52.49       44.74      9.39 o
  -6  16   6       10.76        5.42      5.31 o
  -5  16   6        8.31       17.79      7.52 o
  -4  16   6        1.96       -0.47      4.24 o
  -3  16   6      745.01      701.17     20.54 o
  -2  16   6        2.70        0.40      3.69 o
  -1  16   6        3.15        5.92      3.57 o
   0  16   6       27.42       12.68      4.44 o
   1  16   6       16.28       15.94      6.19 o
   2  16   6        0.03       -0.08      7.17 o
  -6  17   6        4.94        3.13      5.17 o
  -5  17   6       90.56      123.12     10.29 o
  -4  17   6        3.42        1.16      4.41 o
  -3  17   6       59.80       59.00      7.10 o
  -2  17   6      165.01      157.01     11.53 o
  -1  17   6       63.78       53.96      7.26 o
   0  17   6       25.51       35.27      7.09 o
   1  17   6       95.96       89.90      9.05 o
   2  17   6        0.32       -7.15      7.15 o
  -6  18   6        0.20        2.09      5.52 o
  -5  18   6        1.85       -0.03      5.59 o
  -4  18   6       90.78       75.53      7.84 o
  -3  18   6       14.13       16.72      5.86 o
  -2  18   6       35.59       24.78      6.14 o
  -1  18   6       80.56       89.30      7.42 o
   0  18   6       39.09       30.29      7.15 o
   1  18   6       37.00       53.35      8.06 o
   2  18   6        6.57        0.52     10.69 o
  -6  19   6        4.14        6.78      7.59 o
  -5  19   6       24.70       25.04      9.12 o
  -4  19   6        3.70        0.80      4.85 o
  -3  19   6       63.59       68.74      8.41 o
  -2  19   6       57.04       60.68      7.82 o
  -1  19   6        0.03       -0.23      4.67 o
   0  19   6        1.99        4.96      5.63 o
   1  19   6        3.44        0.91      5.89 o
  -6  20   6        0.27        4.49      6.30 o
  -5  20   6        3.91        5.61      6.70 o
  -4  20   6        0.72        3.51      8.42 o
  -3  20   6       27.89       46.56      7.38 o
  -2  20   6       22.30       11.65      5.96 o
  -1  20   6        0.08        3.11      6.27 o
   0  20   6        0.89       -2.30      6.16 o
   1  20   6       49.03       46.81     10.76 o
  -5  21   6        4.48        4.16      6.97 o
  -4  21   6       11.97       12.33      7.66 o
  -3  21   6        1.28       -3.02      5.27 o
  -2  21   6        0.00       -0.91      5.83 o
  -1  21   6        4.99        2.63      6.77 o
   0  21   6        2.94       -0.32      7.45 o
   1  21   6        8.13        3.37      7.01 o
  -5  22   6        1.18        0.96      7.05 o
  -4  22   6        3.99       -0.43      6.48 o
  -3  22   6       11.09        6.38      9.01 o
  -2  22   6       16.48       21.28      7.31 o
  -1  22   6        0.80        7.35      7.67 o
   0  22   6        4.92       -2.34      7.71 o
  -4  23   6        0.01       -6.45      6.45 o
  -3  23   6        5.06        6.34      6.45 o
  -2  23   6        0.09        2.24      6.41 o
  -1  23   6       29.88       23.24      9.36 o
   0  23   6        6.89       16.25      9.28 o
  -4  24   6        0.16        0.14      7.54 o
  -3  24   6       53.58       70.93     12.03 o
  -2  24   6        0.74       -0.82      7.71 o
  -1  24   6        1.86        1.41      7.54 o
  -3  25   6        0.24       -0.08      6.85 o
  -2  25   6        6.45        7.38      9.21 o
  -8   1   7       19.13       20.01      3.37 o
  -7   1   7        6.79        5.13      3.52 o
  -6   1   7       34.73       40.57      3.85 o
  -5   1   7        2.05        0.06      1.77 o
  -4   1   7      474.23      494.57      8.81 o
  -3   1   7       13.64       13.37      2.43 o
  -2   1   7        4.09        3.78      2.60 o
  -1   1   7        4.59        4.40      2.49 o
   0   1   7        2.10        0.59      2.65 o
   1   1   7        2.18        4.55      3.97 o
   2   1   7        1.22       -1.84      4.87 o
   3   1   7        6.35        7.08      5.72 o
  -8   2   7        0.05        0.19      4.52 o
  -7   2   7        0.05       -1.77      2.37 o
  -6   2   7      279.73      247.17      8.57 o
  -5   2   7       15.56       14.94      2.46 o
  -4   2   7       39.92       30.02      2.74 o
  -3   2   7      277.08      320.83      6.61 o
  -2   2   7      528.12      506.54     10.21 o
  -1   2   7      244.31      238.97      6.28 o
   0   2   7      648.96      630.86     10.57 o
   1   2   7       24.91       22.62      4.67 o
   2   2   7        0.22        4.61      5.49 o
   3   2   7       20.04       17.60      8.60 o
  -8   3   7        0.32       -2.42      4.90 o
  -7   3   7        3.50        1.68      2.44 o
  -6   3   7       25.75       34.36      3.77 o
  -5   3   7       26.17       26.69      2.74 o
  -4   3   7      988.81      996.36     14.67 o
  -3   3   7       64.65       89.28      5.00 o
  -2   3   7      185.40      251.02      6.06 o
  -1   3   7      118.11      135.08      4.58 o
   0   3   7        2.14       -1.09      2.55 o
   1   3   7       26.04       21.04      5.91 o
   2   3   7       13.42       11.83      5.94 o
   3   3   7        1.65        2.94      5.38 o
  -8   4   7       71.16       88.38      7.93 o
  -7   4   7       23.38       23.83      4.96 o
  -6   4   7       64.30       59.89      3.96 o
  -5   4   7      136.52      142.45      5.30 o
  -4   4   7        2.95       -2.19      2.19 o
  -3   4   7      562.10      606.13     11.36 o
  -2   4   7      219.88      193.92      5.36 o
  -1   4   7       35.08       32.50      3.07 o
   0   4   7       40.60       46.34      3.53 o
   1   4   7      215.15      208.44      8.28 o
   2   4   7        3.78       -4.34      4.98 o
   3   4   7        0.03        1.27      7.34 o
  -8   5   7        3.10       -0.74      4.98 o
  -7   5   7       46.01       34.13      6.00 o
  -6   5   7        0.92        3.76      3.10 o
  -5   5   7       68.76       76.96      4.32 o
  -4   5   7      576.23      536.91      9.49 o
  -3   5   7       13.74       19.70      2.96 o
  -2   5   7      123.91      185.67      5.27 o
  -1   5   7       75.30       87.39      4.19 o
   0   5   7        7.03       -2.46      2.52 o
   1   5   7        7.79        9.62      4.61 o
   2   5   7      112.50      109.38      9.19 o
   3   5   7        4.64       -5.13      5.13 o
  -8   6   7        0.31       -6.18      6.18 o
  -7   6   7        0.92        0.27      5.66 o
  -6   6   7      119.26      119.16      5.11 o
  -5   6   7      103.79      126.91      5.13 o
  -4   6   7      168.59      191.54      8.01 o
  -3   6   7      313.20      334.96      7.20 o
  -2   6   7        6.43        7.76      2.53 o
  -1   6   7       41.39       41.50      3.40 o
   0   6   7      120.47      122.35      4.97 o
   1   6   7       58.58       61.65      7.19 o
   2   6   7        1.33       -2.10      5.09 o
   3   6   7        9.09       14.77      5.89 o
  -8   7   7       15.62       14.04      6.94 o
  -7   7   7        9.83        8.03     10.45 o
  -6   7   7        7.64        5.86      3.00 o
  -5   7   7       27.50       15.26      2.79 o
  -4   7   7     1050.52     1048.08     16.85 o
  -3   7   7       39.83       25.09      2.68 o
  -2   7   7        5.67       10.79      2.68 o
  -1   7   7        0.67        2.82      2.70 o
   0   7   7        7.24        6.53      2.90 o
   1   7   7       40.44       42.79      4.89 o
   2   7   7       88.04      100.99     10.74 o
   3   7   7        0.02       -2.39      6.06 o
  -8   8   7        1.66        3.75      6.36 o
  -7   8   7        0.28        4.32      8.35 o
  -6   8   7      174.38      152.38      9.89 o
  -5   8   7       39.13       45.37      3.56 o
  -4   8   7        0.75        3.99      2.57 o
  -3   8   7       40.02       41.65      2.76 o
  -2   8   7      411.68      414.15      7.51 o
  -1   8   7      704.57      628.35     11.58 o
   0   8   7      247.68      242.91      7.02 o
   1   8   7        1.49        8.35      3.88 o
   2   8   7        0.69        0.44      5.34 o
   3   8   7        1.12        3.55      6.51 o
  -8   9   7        0.40        4.29      6.57 o
  -7   9   7       32.35       37.35      7.44 o
  -6   9   7        0.19       -0.37      3.11 o
  -5   9   7       32.51       43.93      5.22 o
  -4   9   7      204.84      198.34      6.06 o
  -3   9   7        7.31        2.43      2.21 o
  -2   9   7       79.05       87.96      8.65 o
  -1   9   7      112.12      142.07      5.81 o
   0   9   7        7.77        4.84      2.83 o
   1   9   7        1.93        4.02      4.18 o
   2   9   7       12.39        6.07      5.88 o
   3   9   7        0.80       -6.69      6.69 o
  -8  10   7        1.82        0.39      6.24 o
  -7  10   7        2.61        7.07      5.92 o
  -6  10   7        6.96        6.61      3.56 o
  -5  10   7       12.77       11.04      4.47 o
  -4  10   7       23.78       22.23      4.61 o
  -3  10   7       41.73       42.82      4.12 o
  -2  10   7        0.01       -1.39      2.46 o
  -1  10   7      322.67      286.17      8.30 o
   0  10   7       11.41       11.68      2.94 o
   1  10   7        5.35        7.48      4.41 o
   2  10   7        0.03        3.78      8.22 o
  -8  11   7        1.00        3.63      7.22 o
  -7  11   7        1.95       14.73     10.86 o
  -6  11   7       14.98        9.21      3.74 o
  -5  11   7       31.99       44.43      8.16 o
  -4  11   7      103.01      100.86      6.88 o
  -3  11   7       84.10       71.10      4.64 o
  -2  11   7        6.48        7.54      2.95 o
  -1  11   7        6.01        8.95      3.42 o
   0  11   7       24.09       25.94      4.09 o
   1  11   7       87.77       70.74      8.11 o
   2  11   7       38.77       43.72      9.38 o
  -7  12   7       16.93       21.39      7.04 o
  -6  12   7       14.76       13.72      3.99 o
  -5  12   7        7.64        5.19      3.55 o
  -4  12   7       50.46       61.69      6.85 o
  -3  12   7       90.57      121.26      6.73 o
  -2  12   7      335.93      322.08      8.44 o
  -1  12   7       59.07       64.49      5.48 o
   0  12   7        5.15        2.86      3.57 o
   1  12   7        8.24       13.09      6.14 o
   2  12   7        0.37       -1.57      6.91 o
  -7  13   7       10.15       13.49      8.15 o
  -6  13   7       35.45       37.52      7.40 o
  -5  13   7        7.50       18.21      5.71 o
  -4  13   7       16.81        7.87      4.48 o
  -3  13   7      531.72      561.12     18.42 o
  -2  13   7       47.90       63.79      4.62 o
  -1  13   7        8.79       12.47      3.73 o
   0  13   7        5.67        0.90      3.40 o
   1  13   7       30.28       25.18      6.88 o
   2  13   7        5.28        8.57     13.26 o
  -7  14   7       14.11       12.14      6.63 o
  -6  14   7        9.54       15.43      5.38 o
  -5  14   7       18.63       22.98      6.26 o
  -4  14   7        8.61        5.99      4.52 o
  -3  14   7       37.30       51.13      6.38 o
  -2  14   7        5.12        6.52      4.10 o
  -1  14   7       93.51       87.61      5.79 o
   0  14   7        2.07       -2.95      3.40 o
   1  14   7       30.85       25.29      6.98 o
   2  14   7        1.30       -3.17      7.66 o
  -7  15   7        0.23        1.87      4.64 o
  -6  15   7        0.02       -4.60      7.45 o
  -5  15   7       88.75      101.13      9.25 o
  -4  15   7       37.64       29.30      5.84 o
  -3  15   7       42.92       39.15      6.23 o
  -2  15   7        0.29       -2.66      3.79 o
  -1  15   7        3.56        6.66      4.69 o
   0  15   7        0.24       -1.44      4.19 o
   1  15   7       24.89       22.68      7.16 o
   2  15   7       11.71        5.13      7.91 o
  -7  16   7        5.30        4.41      5.22 o
  -6  16   7       44.20       35.41      6.91 o
  -5  16   7       16.95        6.27      5.52 o
  -4  16   7        0.58        0.78      4.41 o
  -3  16   7        8.74       11.53      6.47 o
  -2  16   7       42.26       40.06      8.93 o
  -1  16   7        0.16        1.42      6.34 o
   0  16   7       45.60       37.30      7.27 o
   1  16   7       66.67       76.99     11.41 o
   2  16   7        0.51       -1.91     12.16 o
  -7  17   7        9.52        4.19      5.43 o
  -6  17   7        6.51        2.70      5.73 o
  -5  17   7        2.21       -2.87      5.25 o
  -4  17   7       95.58       82.16      7.89 o
  -3  17   7        0.22       -4.12      4.40 o
  -2  17   7        3.27       -2.01      4.94 o
  -1  17   7        1.82        0.44      4.72 o
   0  17   7        3.41        4.16      6.14 o
   1  17   7       14.55       16.04      7.09 o
  -6  18   7        4.47        3.48      5.90 o
  -5  18   7       36.29       35.79      7.79 o
  -4  18   7       15.09       16.51      5.89 o
  -3  18   7        5.49       10.39      5.58 o
  -2  18   7       47.36       48.05      8.15 o
  -1  18   7       57.94       51.84      6.89 o
   0  18   7        4.52       -1.14      6.05 o
   1  18   7       23.96       12.97      7.58 o
  -6  19   7        0.01        3.57      6.01 o
  -5  19   7       33.35       30.36      8.20 o
  -4  19   7        0.18        3.47      5.41 o
  -3  19   7       29.20       31.15      6.72 o
  -2  19   7       61.08       56.33      8.36 o
  -1  19   7       12.23       14.39      6.63 o
   0  19   7        6.09        5.95      6.48 o
   1  19   7       16.58       18.17      8.04 o
  -6  20   7        4.64        8.35      6.89 o
  -5  20   7        1.52        4.58      7.24 o
  -4  20   7        0.84        2.87      6.67 o
  -3  20   7        9.85        4.55      6.05 o
  -2  20   7       12.04       15.94      6.74 o
  -1  20   7       95.90      118.28     13.61 o
   0  20   7        1.56        3.90      9.95 o
  -5  21   7        0.46       -3.20      6.79 o
  -4  21   7        1.50        8.70      7.73 o
  -3  21   7       50.94       41.32      7.87 o
  -2  21   7       35.54       38.28      7.66 o
  -1  21   7       26.40       15.51      8.92 o
   0  21   7        0.89        3.26      7.95 o
  -5  22   7        0.29       -6.67      6.67 o
  -4  22   7        0.69        5.99      8.09 o
  -3  22   7        0.37       -0.52      6.06 o
  -2  22   7        6.61        1.78      6.60 o
  -1  22   7       81.79       95.53     16.99 o
  -4  23   7        3.95        0.54      7.41 o
  -3  23   7       64.13       46.07     10.26 o
  -2  23   7        2.09       -2.48      8.16 o
  -1  23   7        0.14        3.51      9.71 o
  -3  24   7        0.03       -0.85      6.72 o
  -2  24   7        6.07       11.93      9.53 o
  -8   0   8       22.14       30.54      5.12 o
  -7   0   8        8.38        6.98      3.98 o
  -6   0   8       82.81       58.76      6.45 o
  -5   0   8        7.71       17.12      5.47 o
  -4   0   8      463.59      433.12     11.68 o
  -3   0   8       48.55       46.21      5.85 o
  -2   0   8     1603.85     1696.39     39.12 o
  -1   0   8      124.74      123.59     10.45 o
   0   0   8        2.87        7.07      6.51 o
   1   0   8       26.74       32.86      8.44 o
   2   0   8        0.54       -2.09     10.04 o
  -8   1   8        2.20        0.31      4.76 o
  -7   1   8        5.15        7.67      3.05 o
  -6   1   8       27.19       37.88      4.08 o
  -5   1   8      116.59      128.56      6.14 o
  -4   1   8      263.02      255.03      6.26 o
  -3   1   8      841.07      960.70     16.52 o
  -2   1   8        0.82       -2.90      2.90 o
  -1   1   8        0.02       -1.74      2.57 o
   0   1   8        0.45        5.19      3.97 o
   1   1   8       42.99       43.98      6.22 o
   2   1   8       10.66        4.62      5.26 o
  -8   2   8        3.19       11.85      4.61 o
  -7   2   8        7.04        9.89      3.15 o
  -6   2   8        4.93        3.66      3.71 o
  -5   2   8       37.32       55.43      4.77 o
  -4   2   8      329.32      280.65      7.33 o
  -3   2   8       56.10       56.95      4.26 o
  -2   2   8      211.10      247.80      7.65 o
  -1   2   8        1.69        4.50      2.71 o
   0   2   8       66.62       64.83      6.72 o
   1   2   8        0.00        5.23      4.95 o
   2   2   8        0.10        5.16      5.99 o
  -8   3   8       22.66       16.79      5.27 o
  -7   3   8        1.14       -0.52      3.09 o
  -6   3   8        3.55       -4.45      4.45 o
  -5   3   8       32.03       37.06      5.06 o
  -4   3   8        0.05        2.04      2.87 o
  -3   3   8       41.45       56.37      4.22 o
  -2   3   8     1061.01      951.22     15.42 o
  -1   3   8       33.03       28.07      3.23 o
   0   3   8       28.61       25.16      5.39 o
   1   3   8       23.22       29.50      5.24 o
   2   3   8        4.64        6.75      5.85 o
  -8   4   8        0.43       -4.83      4.83 o
  -7   4   8        1.46        3.17      4.72 o
  -6   4   8       15.58       24.23      5.45 o
  -5   4   8       44.06       50.65      8.12 o
  -4   4   8       61.87       38.46      3.55 o
  -3   4   8       85.26      109.69      4.66 o
  -2   4   8       63.22       66.98      4.15 o
  -1   4   8       16.40       20.48      3.30 o
   0   4   8        2.28        1.12      3.69 o
   1   4   8        1.49        1.74      4.67 o
   2   4   8       10.72        1.81      6.52 o
  -8   5   8        2.47       12.30      6.23 o
  -7   5   8        0.11        1.74      4.30 o
  -6   5   8       25.17       16.59      4.26 o
  -5   5   8       74.11       88.14      6.42 o
  -4   5   8       93.77      103.32      6.40 o
  -3   5   8        0.09       -2.57      2.57 o
  -2   5   8      102.04      119.65      7.55 o
  -1   5   8       16.80        6.14      2.93 o
   0   5   8        0.12       -0.13      4.23 o
   1   5   8       31.72       30.89      5.57 o
   2   5   8        5.27        4.91      7.60 o
  -8   6   8        0.00        2.93      9.94 o
  -7   6   8       33.22       42.90      4.40 o
  -6   6   8        0.68       -3.16      3.63 o
  -5   6   8        8.84       13.65      4.54 o
  -4   6   8       35.55       23.96      3.59 o
  -3   6   8        0.32        0.99      2.70 o
  -2   6   8       91.87       82.90      4.38 o
  -1   6   8      161.45      159.61      6.53 o
   0   6   8       66.79       74.07      6.15 o
   1   6   8        4.13        6.71      4.86 o
   2   6   8        3.34        1.17      5.99 o
  -8   7   8        7.60       -0.80      6.07 o
  -7   7   8       16.04       10.29      6.56 o
  -6   7   8       13.36        9.94      4.17 o
  -5   7   8        0.08        0.56      4.05 o
  -4   7   8      116.39      122.45      6.73 o
  -3   7   8       88.73       92.14      6.21 o
  -2   7   8      135.44      127.33      5.04 o
  -1   7   8       45.23       26.54      4.35 o
   0   7   8        6.15        8.51      3.43 o
   1   7   8       23.42       18.74      5.33 o
   2   7   8        0.16       -5.03      8.41 o
  -8   8   8        5.72        9.73      6.77 o
  -7   8   8       40.56       40.95      4.73 o
  -6   8   8        0.33       -3.27      3.27 o
  -5   8   8      159.86      176.09      8.86 o
  -4   8   8       43.37       41.95      4.03 o
  -3   8   8       27.85       24.59      3.43 o
  -2   8   8      104.24      128.68      5.43 o
  -1   8   8       68.75       72.60      4.54 o
   0   8   8        6.63        7.27      3.41 o
   1   8   8       41.90       42.34      6.22 o
   2   8   8        2.93       -5.58      6.69 o
  -8   9   8        3.71        0.46      6.35 o
  -7   9   8        7.07       -1.65      3.26 o
  -6   9   8       11.84        6.72      4.75 o
  -5   9   8        6.47        2.97      4.40 o
  -4   9   8       89.29       76.64      6.81 o
  -3   9   8      407.44      481.05     10.38 o
  -2   9   8        0.77        1.89      3.14 o
  -1   9   8       29.96       26.07      3.48 o
   0   9   8        4.02        1.14      4.21 o
   1   9   8       16.51       10.88      7.02 o
   2   9   8        0.63       -3.06      6.90 o
  -8  10   8        7.17        6.54      7.70 o
  -7  10   8        0.74        2.45      5.75 o
  -6  10   8       56.11       44.35      5.22 o
  -5  10   8        9.26       18.34     11.82 o
  -4  10   8      112.75      110.56      7.80 o
  -3  10   8       53.03       48.45      4.16 o
  -2  10   8      167.51      198.96      7.62 o
  -1  10   8        1.31       -2.04      3.68 o
   0  10   8       16.80       13.77      4.95 o
   1  10   8        2.68        6.04      6.06 o
   2  10   8        7.92       10.78      8.27 o
  -8  11   8        4.53        0.71      9.50 o
  -7  11   8       15.79       13.85      4.56 o
  -6  11   8        8.58        8.93      7.67 o
  -5  11   8       10.60       -1.24      5.11 o
  -4  11   8       18.38       24.48      6.12 o
  -3  11   8      173.23      230.25      7.67 o
  -2  11   8      244.33      209.74     11.06 o
  -1  11   8        0.13        2.23      3.48 o
   0  11   8       43.61       40.59      6.09 o
   1  11   8       17.90       35.20      7.73 o
   2  11   8        0.06        1.08     14.08 o
  -7  12   8        0.19        0.90      4.24 o
  -6  12   8       13.24        5.41      5.92 o
  -5  12   8        3.31       -2.18      5.06 o
  -4  12   8      199.37      167.02      9.34 o
  -3  12   8      177.34      176.53     10.02 o
  -2  12   8       83.16      100.44      5.97 o
  -1  12   8       25.56       23.90      4.47 o
   0  12   8        0.35       -0.61      4.53 o
   1  12   8        1.61        0.66      6.18 o
  -7  13   8        0.00       -4.44      4.44 o
  -6  13   8       55.84       64.91      7.70 o
  -5  13   8       87.15      103.93      9.51 o
  -4  13   8       14.87        8.63      4.91 o
  -3  13   8       16.07       15.90      5.43 o
  -2  13   8       51.64       51.48      5.91 o
  -1  13   8       11.25        6.94      6.77 o
   0  13   8        8.10        8.40      6.07 o
   1  13   8       24.63       27.39      7.82 o
  -7  14   8        7.63        6.55      4.92 o
  -6  14   8       22.14       23.89      6.91 o
  -5  14   8       60.06       53.16      7.90 o
  -4  14   8        2.91       -1.83      4.55 o
  -3  14   8       67.13       73.47      7.69 o
  -2  14   8       65.60       83.97      6.93 o
  -1  14   8        0.62        0.79      4.49 o
   0  14   8       93.51       96.99      9.71 o
   1  14   8        0.01       -2.58      6.54 o
  -7  15   8        4.00        3.38      5.34 o
  -6  15   8        1.83        1.74      5.53 o
  -5  15   8       39.76       69.90      8.97 o
  -4  15   8       10.52       16.10      5.63 o
  -3  15   8        0.32       -4.87      4.87 o
  -2  15   8        1.86        9.13      9.58 o
  -1  15   8       37.54       23.63      5.78 o
   0  15   8       53.30       68.75      8.85 o
   1  15   8      115.57      127.32     13.59 o
  -7  16   8       18.50       21.81      9.31 o
  -6  16   8        5.41       14.29     12.74 o
  -5  16   8       10.15       11.95      6.84 o
  -4  16   8        5.61        9.56      7.35 o
  -3  16   8       11.39       24.92      6.37 o
  -2  16   8       38.06       54.21      7.91 o
  -1  16   8       52.39       63.43      7.08 o
   0  16   8        6.41        8.82      6.64 o
   1  16   8       13.25       21.67      8.10 o
  -6  17   8        0.85        5.44      6.30 o
  -5  17   8       22.42       31.78      7.99 o
  -4  17   8       15.88       16.26      5.98 o
  -3  17   8       16.36        9.58     14.20 o
  -2  17   8       11.64       15.08      7.78 o
  -1  17   8       31.79       28.91     12.03 o
   0  17   8        8.63       19.92      7.81 o
  -6  18   8        1.01        6.83      6.88 o
  -5  18   8       97.10      101.15     10.85 o
  -4  18   8       10.30        2.42      7.49 o
  -3  18   8        1.76       -0.55      5.39 o
  -2  18   8       52.90       56.01      8.46 o
  -1  18   8       67.73       78.91     16.78 o
   0  18   8        0.33       -3.44      6.93 o
  -6  19   8        0.12        1.21      6.60 o
  -5  19   8       16.69       23.06     11.20 o
  -4  19   8        9.49        5.22     10.86 o
  -3  19   8        5.04       14.26      6.63 o
  -2  19   8       47.93       64.24      8.98 o
  -1  19   8       32.81       39.61     10.22 o
   0  19   8       13.87        3.29      8.32 o
  -5  20   8        2.22        9.63      7.35 o
  -4  20   8        8.41        1.87      6.81 o
  -3  20   8       57.25       57.14      8.70 o
  -2  20   8        3.97       -1.40      6.16 o
  -1  20   8       38.09       36.51      9.81 o
  -5  21   8        1.96        0.18      8.33 o
  -4  21   8        3.91        3.12      7.29 o
  -3  21   8        3.83        2.34      6.51 o
  -2  21   8       16.73       25.43      7.86 o
  -1  21   8        4.19       25.54     10.13 o
  -4  22   8       15.52       13.90      9.21 o
  -3  22   8       19.00       20.33      7.72 o
  -2  22   8        0.01        5.23      8.08 o
  -8   1   9        6.80        1.09      3.69 o
  -7   1   9       47.62       62.22      5.06 o
  -6   1   9        0.15       -4.28      4.28 o
  -5   1   9        7.93        6.25      3.78 o
  -4   1   9        3.32       -0.90      3.28 o
  -3   1   9      187.58      167.52      6.59 o
  -2   1   9      275.72      268.37      7.99 o
  -1   1   9        1.58        6.03      4.30 o
   0   1   9       23.97       13.73      5.86 o
   1   1   9        0.24       -1.24      6.91 o
   2   1   9        0.23       -3.55      5.71 o
  -8   2   9        0.00       -2.69      3.46 o
  -7   2   9        5.84        4.82      4.67 o
  -6   2   9       84.77       85.77      5.79 o
  -5   2   9       33.25       20.56      4.47 o
  -4   2   9       93.45       82.95      4.84 o
  -3   2   9       96.39       95.26      5.46 o
  -2   2   9        8.67        0.44      2.64 o
  -1   2   9       55.29       51.67      5.31 o
   0   2   9       19.83       21.40      5.72 o
   1   2   9       19.37       14.50      6.62 o
   2   2   9        0.84        2.55      5.51 o
  -8   3   9       13.82       11.52      3.96 o
  -7   3   9       12.27       11.77      4.01 o
  -6   3   9        3.15        1.38      3.90 o
  -5   3   9       43.76       34.88      4.80 o
  -4   3   9        5.12        3.01      2.96 o
  -3   3   9        0.95        6.11      3.22 o
  -2   3   9       83.83       74.82      4.70 o
  -1   3   9       47.84       58.48      5.50 o
   0   3   9       30.90       23.69      5.77 o
   1   3   9        0.92        2.06      5.89 o
   2   3   9        4.89        7.57      5.98 o
  -8   4   9        0.69       -0.46      4.25 o
  -7   4   9       31.73       46.22      5.65 o
  -6   4   9       12.96        6.50      4.77 o
  -5   4   9       24.72       43.46      5.77 o
  -4   4   9        0.70        2.91      3.09 o
  -3   4   9      461.92      493.11     10.39 o
  -2   4   9       11.80        3.57      3.37 o
  -1   4   9       10.48       17.86      4.48 o
   0   4   9        5.49        9.36      5.22 o
   1   4   9        6.23        7.25      7.69 o
  -8   5   9       37.76       38.88      4.48 o
  -7   5   9        9.24       12.52      4.85 o
  -6   5   9        0.20       -1.40      4.21 o
  -5   5   9        4.71       -4.75      4.75 o
  -4   5   9       55.55       32.53      3.88 o
  -3   5   9       70.18       84.57      6.11 o
  -2   5   9        1.06       -3.27      3.27 o
  -1   5   9      306.64      322.05     10.57 o
   0   5   9       35.05       22.64      5.04 o
   1   5   9        6.97        5.51      6.18 o
  -8   6   9        1.29        1.42      6.05 o
  -7   6   9       17.46       27.10      5.34 o
  -6   6   9        0.35       -3.98      4.15 o
  -5   6   9       12.18       20.15      5.14 o
  -4   6   9        6.49       -3.00      3.00 o
  -3   6   9      180.97      199.30      6.56 o
  -2   6   9       45.75       35.65      4.31 o
  -1   6   9        0.59       -0.22      3.78 o
   0   6   9       41.93       34.69      6.58 o
   1   6   9        0.79       -1.63      5.72 o
  -8   7   9        0.41       -0.88      6.48 o
  -7   7   9       48.81       68.54      6.46 o
  -6   7   9        1.30       -0.98      4.32 o
  -5   7   9        0.01       -4.37      4.37 o
  -4   7   9       32.21       31.11      4.16 o
  -3   7   9      279.90      240.98      7.34 o
  -2   7   9      298.70      297.88      9.71 o
  -1   7   9       82.12      107.89      6.89 o
   0   7   9       12.20       34.10      6.33 o
   1   7   9        7.56       10.07      7.89 o
  -8   8   9        0.18        2.78      6.29 o
  -7   8   9       38.29       27.86      8.26 o
  -6   8   9       50.90       37.34      5.84 o
  -5   8   9       90.40       71.01      7.12 o
  -4   8   9        0.48        4.86      3.27 o
  -3   8   9      238.92      281.71      9.98 o
  -2   8   9       37.59       26.38      4.35 o
  -1   8   9        3.31        3.31      5.51 o
   0   8   9       33.58       31.66      6.21 o
   1   8   9        2.67        4.40      7.44 o
  -8   9   9        0.30        6.31      9.48 o
  -7   9   9        1.76        6.12      5.10 o
  -6   9   9        6.23       20.36      5.35 o
  -5   9   9       70.02       73.25      7.24 o
  -4   9   9       15.30       34.79      7.30 o
  -3   9   9       99.95       93.52      6.82 o
  -2   9   9       67.97       56.56      5.24 o
  -1   9   9        0.49        0.46      3.80 o
   0   9   9        0.71        4.99      6.13 o
   1   9   9        0.57       -7.08      7.39 o
  -8  10   9        0.00       -5.32      9.76 o
  -7  10   9        6.99        5.50     11.64 o
  -6  10   9        5.66        1.79      5.37 o
  -5  10   9       20.44       15.59      5.52 o
  -4  10   9       90.73      116.25      9.10 o
  -3  10   9      130.90      156.18      9.74 o
  -2  10   9        1.07        5.80      3.95 o
  -1  10   9       20.42       15.08      7.02 o
   0  10   9        0.01       -0.84      5.55 o
   1  10   9        5.80        3.73      8.41 o
  -8  11   9        3.93        3.11      9.80 o
  -7  11   9        1.61       -0.06      4.63 o
  -6  11   9        0.09        2.35      5.41 o
  -5  11   9       17.22       10.96      5.97 o
  -4  11   9       46.64       50.80      6.75 o
  -3  11   9       14.50       16.11      5.58 o
  -2  11   9        0.06        3.47      4.48 o
  -1  11   9        5.58        0.68      4.03 o
   0  11   9      159.44      170.06     12.36 o
   1  11   9        2.67       -5.67      7.74 o
  -7  12   9        0.15       -2.06      9.26 o
  -6  12   9       54.24       44.88      9.66 o
  -5  12   9        2.91        3.10      5.33 o
  -4  12   9       34.04       45.87      6.52 o
  -3  12   9        9.16        8.99      5.77 o
  -2  12   9       10.15        8.34      4.93 o
  -1  12   9        8.20        9.45      5.19 o
   0  12   9        4.05        5.89      6.28 o
   1  12   9       42.82       30.52     10.37 o
  -7  13   9        9.27        3.88      5.41 o
  -6  13   9        6.22        8.37      7.59 o
  -5  13   9        0.00        2.10      6.08 o
  -4  13   9        3.60       -2.60      4.66 o
  -3  13   9       39.10       46.62      7.94 o
  -2  13   9        3.76        2.09      5.07 o
  -1  13   9       23.68       17.12      5.88 o
   0  13   9       42.60       63.06      9.19 o
  -7  14   9       11.09       16.60      6.20 o
  -6  14   9        0.84       -4.94      5.69 o
  -5  14   9       68.09       82.52      9.94 o
  -4  14   9        2.96        6.05      5.57 o
  -3  14   9       12.72       10.46      5.52 o
  -2  14   9       25.40       37.00      7.57 o
  -1  14   9        0.29       -1.60      5.26 o
   0  14   9        1.18        2.48      6.94 o
  -7  15   9       15.87       18.12      6.51 o
  -6  15   9       31.06       32.47      7.66 o
  -5  15   9       10.93        6.94      6.93 o
  -4  15   9       13.35       11.26      5.89 o
  -3  15   9        5.37       -4.42      5.38 o
  -2  15   9        0.17       -0.11      5.86 o
  -1  15   9      103.85       97.48     12.14 o
   0  15   9        7.41        3.60      6.94 o
  -6  16   9        0.61        1.90      7.23 o
  -5  16   9        7.57        7.68      6.87 o
  -4  16   9        5.51        1.60      5.59 o
  -3  16   9       10.24       13.88      6.51 o
  -2  16   9      112.91      111.66     10.23 o
  -1  16   9        0.29       -8.07      8.07 o
   0  16   9       11.14        4.42      6.97 o
  -6  17   9        0.60       -4.00      6.33 o
  -5  17   9       37.02       37.55      9.07 o
  -4  17   9        0.11        7.04      7.43 o
  -3  17   9       81.32       69.00      8.99 o
  -2  17   9        0.29        4.38      6.62 o
  -1  17   9       44.81       52.21     11.15 o
  -6  18   9        0.12        0.21     10.36 o
  -5  18   9       16.93       14.92      7.87 o
  -4  18   9       15.88       13.01     11.12 o
  -3  18   9       33.45       38.24      8.09 o
  -2  18   9       34.80       43.63      8.61 o
  -1  18   9        0.70        3.59      7.93 o
  -5  19   9        1.61       -5.91      7.28 o
  -4  19   9       36.96       22.28     11.65 o
  -3  19   9       47.35       29.41      8.09 o
  -2  19   9        4.71       13.18      6.99 o
  -1  19   9       12.86        2.61      8.78 o
  -5  20   9        5.85       -1.59     11.97 o
  -4  20   9       31.76       37.15     27.53 o
  -3  20   9       14.25       28.77      8.10 o
  -2  20   9        0.08       -5.80      8.04 o
  -4  21   9       15.06       18.59      9.34 o
  -3  21   9        4.01       -1.19      7.23 o
  -8   0  10        0.06       -4.35      5.61 o
  -7   0  10       48.27       45.04     10.66 o
  -6   0  10        8.00       16.18      6.53 o
  -5   0  10       61.54      102.68      9.91 o
  -4   0  10        8.17        1.32      4.80 o
  -3   0  10       74.36       90.65      6.95 o
  -2   0  10        2.87        8.47      6.64 o
  -1   0  10       49.58       48.03     23.99 o
   0   0  10        6.83        4.06      9.31 o
   1   0  10       30.11       40.76     15.12 o
  -8   1  10       13.99       14.37      4.70 o
  -7   1  10        2.75       19.36      6.47 o
  -6   1  10       54.38       50.91      5.79 o
  -5   1  10        9.93       13.04      5.36 o
  -4   1  10        0.01       -4.64      4.75 o
  -3   1  10       16.07        4.35      3.39 o
  -2   1  10        4.28        7.23      4.39 o
  -1   1  10        0.13        7.49      5.31 o
   0   1  10       21.02       22.87      5.91 o
   1   1  10       11.28       19.82     11.23 o
  -8   2  10       17.10       15.27      4.55 o
  -7   2  10        0.92        4.64      4.58 o
  -6   2  10        7.50       -1.53      4.15 o
  -5   2  10        7.98       29.31      5.87 o
  -4   2  10        1.37        1.24      3.64 o
  -3   2  10        1.29        1.64      3.32 o
  -2   2  10        7.01       -1.22      4.49 o
  -1   2  10      112.60       96.22      8.13 o
   0   2  10        0.12       -5.04      5.04 o
   1   2  10        0.24       -2.04      6.14 o
  -8   3  10       35.53       43.70      5.30 o
  -7   3  10       85.56      118.34      8.05 o
  -6   3  10        1.40        3.58      4.50 o
  -5   3  10        0.14        3.78      4.35 o
  -4   3  10       49.44       68.26      5.60 o
  -3   3  10      139.13       99.83      5.81 o
  -2   3  10      109.17      110.57      6.96 o
  -1   3  10       44.04       45.91      6.67 o
   0   3  10        0.04       -4.89      6.14 o
   1   3  10        4.01        9.72      8.39 o
  -8   4  10        0.76        1.72      4.18 o
  -7   4  10        2.87       11.45      5.58 o
  -6   4  10        0.02       -4.17      5.57 o
  -5   4  10        0.05        1.23      4.71 o
  -4   4  10        8.18        9.93      3.64 o
  -3   4  10       48.23       31.44      4.28 o
  -2   4  10       17.94       16.73      4.44 o
  -1   4  10       60.98       56.62      7.10 o
   0   4  10       13.19        2.65      5.27 o
   1   4  10        5.15       -3.99      8.26 o
  -8   5  10        6.30        6.42      5.04 o
  -7   5  10       14.30        6.18      5.23 o
  -6   5  10       23.57       34.95      6.11 o
  -5   5  10       32.92       39.17      5.51 o
  -4   5  10        7.90        5.36      3.47 o
  -3   5  10        0.62        0.25      3.35 o
  -2   5  10       17.26       23.63      4.67 o
  -1   5  10        6.65        2.25      4.78 o
   0   5  10        1.11       -4.78      5.64 o
   1   5  10        0.00        4.21      8.01 o
  -8   6  10       11.23        8.95      6.74 o
  -7   6  10        5.89       -0.98      4.94 o
  -6   6  10        3.42        3.89      5.10 o
  -5   6  10        0.06       -5.68      6.20 o
  -4   6  10       34.89       55.63      6.21 o
  -3   6  10        0.24       -3.26      3.53 o
  -2   6  10        0.41       -1.42      3.81 o
  -1   6  10        8.24        2.55      5.12 o
   0   6  10        9.88       18.51      7.28 o
   1   6  10        0.73        5.04      8.79 o
  -8   7  10        0.22        6.73      4.68 o
  -7   7  10       42.06       49.98      6.66 o
  -6   7  10       13.31        2.70      9.40 o
  -5   7  10       91.35      100.54      8.42 o
  -4   7  10        6.50        4.31      4.83 o
  -3   7  10       32.36       39.43      4.83 o
  -2   7  10       29.60       24.64      4.76 o
  -1   7  10        0.01        1.57      6.48 o
   0   7  10        3.16        1.58      6.38 o
  -8   8  10        0.04        2.69      5.23 o
  -7   8  10        9.45        5.40      5.36 o
  -6   8  10        0.15       -0.77      5.12 o
  -5   8  10        6.73        0.30      7.13 o
  -4   8  10       42.00       64.41      7.15 o
  -3   8  10        5.15        3.80      4.17 o
  -2   8  10        3.41        9.68      4.44 o
  -1   8  10       18.40       15.24      5.83 o
   0   8  10       10.09       15.62      7.11 o
  -8   9  10       13.97       21.71      9.07 o
  -7   9  10        0.22        3.48      5.76 o
  -6   9  10       32.03       39.83      8.94 o
  -5   9  10       41.18       51.46      8.67 o
  -4   9  10        6.03        5.79      5.18 o
  -3   9  10        7.79        6.31      5.61 o
  -2   9  10        9.77       12.12      4.60 o
  -1   9  10        0.54        1.48      5.38 o
   0   9  10        7.88        0.00      6.24 o
  -8  10  10       12.65        3.10      7.19 o
  -7  10  10        2.56        4.48      5.95 o
  -6  10  10        0.04       -1.36      5.64 o
  -5  10  10       13.13       22.14      7.27 o
  -4  10  10        0.54       -3.55      4.97 o
  -3  10  10       13.31       16.04      6.08 o
  -2  10  10        0.08        0.83      4.95 o
  -1  10  10       16.45       21.97      6.20 o
   0  10  10       18.00       15.05      7.54 o
  -7  11  10        7.49       22.79      6.68 o
  -6  11  10       99.45       98.97     10.24 o
  -5  11  10       15.14        4.31      9.22 o
  -4  11  10        5.69        4.99      5.38 o
  -3  11  10       68.81       41.04      7.34 o
  -2  11  10       15.50       23.89      7.14 o
  -1  11  10        0.08        3.86      5.65 o
   0  11  10        7.09       -0.07      6.74 o
  -7  12  10       19.71       29.90      7.28 o
  -6  12  10        0.67        8.64      7.70 o
  -5  12  10       23.09       40.64      8.41 o
  -4  12  10       34.53       35.80      8.45 o
  -3  12  10       26.88       28.06      6.69 o
  -2  12  10        5.87        4.11      6.02 o
  -1  12  10       69.99       53.69      8.96 o
   0  12  10        0.27       -6.54      6.54 o
  -7  13  10        0.01       -0.75      6.14 o
  -6  13  10       11.19        7.43      6.65 o
  -5  13  10       35.54       55.74      9.38 o
  -4  13  10       27.02       23.99     10.70 o
  -3  13  10       14.59        0.82      6.19 o
  -2  13  10      114.72      120.33     10.51 o
  -1  13  10        9.15       25.02      9.07 o
  -7  14  10        7.04        2.43      6.37 o
  -6  14  10        8.61       18.19      7.39 o
  -5  14  10        0.10       -0.15      6.94 o
  -4  14  10       16.08       19.54      8.13 o
  -3  14  10       53.64       52.96      8.40 o
  -2  14  10        6.74        1.38      6.24 o
  -1  14  10       26.49       14.45      9.10 o
  -6  15  10        0.50        9.80     10.18 o
  -5  15  10        0.93        0.62      7.56 o
  -4  15  10       36.91       18.28     12.63 o
  -3  15  10       25.95       43.10      9.56 o
  -2  15  10       58.88       63.65      9.13 o
  -1  15  10       44.74       49.66     11.32 o
  -6  16  10        0.00       -1.46     12.48 o
  -5  16  10        0.42       -6.52      6.52 o
  -4  16  10       33.74       66.24     10.97 o
  -3  16  10       22.92       15.73      7.02 o
  -2  16  10        0.93       10.02      7.02 o
  -1  16  10        1.50       -4.99      8.34 o
  -6  17  10        0.01       -3.52      7.51 o
  -5  17  10       56.89       57.45     10.60 o
  -4  17  10       13.55       24.52      9.42 o
  -3  17  10       32.75       23.86      8.15 o
  -2  17  10        0.58       -2.59      8.34 o
  -5  18  10        1.55       -0.43      7.61 o
  -4  18  10       54.74       58.55     11.54 o
  -3  18  10        0.98        6.82      7.36 o
  -2  18  10        0.84       15.36      9.46 o
  -4  19  10        4.87        8.89      9.56 o
  -3  19  10        1.47       11.97      7.69 o
  -8   1  11        3.64       -3.25      4.54 o
  -7   1  11        7.31       14.64      5.22 o
  -6   1  11       33.07       29.70      5.62 o
  -5   1  11        2.47        6.87      4.95 o
  -4   1  11        1.63        6.55      6.35 o
  -3   1  11        5.01        2.72      4.54 o
  -2   1  11        5.49        4.47      5.06 o
  -1   1  11        4.06       11.27      5.73 o
   0   1  11        2.25        8.01      8.55 o
  -8   2  11        0.60        1.12      5.99 o
  -7   2  11        6.62       12.08      5.18 o
  -6   2  11        1.57        0.28      4.73 o
  -5   2  11        3.17       -0.20      4.76 o
  -4   2  11        0.27        1.18      5.10 o
  -3   2  11       19.63       15.08      5.23 o
  -2   2  11        0.14       -2.08      4.55 o
  -1   2  11       11.57       11.65      5.76 o
   0   2  11        8.40       36.28     22.63 o
  -8   3  11        0.00        5.86      4.76 o
  -7   3  11        0.00       -4.48      4.48 o
  -6   3  11        5.33       10.85      6.37 o
  -5   3  11       21.56       45.86      6.47 o
  -4   3  11       33.92       55.69      7.35 o
  -3   3  11        0.04       -3.24      4.41 o
  -2   3  11        3.38        5.37      5.23 o
  -1   3  11       14.82        8.54      5.67 o
   0   3  11        6.92        7.58     16.50 o
  -8   4  11        0.38       -5.05      5.05 o
  -7   4  11       20.91       26.45      5.91 o
  -6   4  11       26.31       31.00      5.69 o
  -5   4  11        0.88       -1.03      4.91 o
  -4   4  11       18.05       17.95      6.07 o
  -3   4  11       19.39       31.86      6.91 o
  -2   4  11       23.86       17.22      5.82 o
  -1   4  11        9.87       26.87      6.59 o
   0   4  11       20.41       22.63      9.84 o
  -8   5  11        1.04       -1.98      6.61 o
  -7   5  11        8.85       15.38      5.33 o
  -6   5  11        4.16        6.21      4.86 o
  -5   5  11      125.58      161.87     13.04 o
  -4   5  11       22.28       32.10      6.55 o
  -3   5  11       13.42       18.60      5.48 o
  -2   5  11        8.60       15.69      5.64 o
  -1   5  11        4.42       -5.46      5.71 o
   0   5  11        0.39        1.37      7.80 o
  -8   6  11       15.79       15.48      7.77 o
  -7   6  11        4.82        2.81      4.96 o
  -6   6  11       12.24       17.37      5.50 o
  -5   6  11       18.08        4.01      8.64 o
  -4   6  11       14.15       27.85      8.14 o
  -3   6  11       24.86       33.78      6.08 o
  -2   6  11       25.83       18.24      5.85 o
  -1   6  11        2.33       -1.80      5.58 o
   0   6  11        4.09        0.18      7.77 o
  -8   7  11       10.67       12.02      5.87 o
  -7   7  11        5.04        4.51      5.50 o
  -6   7  11        4.56        3.93      5.55 o
  -5   7  11       32.06       41.63      7.72 o
  -4   7  11        0.13       -0.85      6.89 o
  -3   7  11        4.92        8.89      6.04 o
  -2   7  11        0.62        3.63      5.27 o
  -1   7  11       13.38       20.44      6.41 o
  -8   8  11        5.32        6.12      6.25 o
  -7   8  11        4.60       -3.95      5.99 o
  -6   8  11       24.25       30.18     12.66 o
  -5   8  11        0.01        5.99      5.76 o
  -4   8  11       10.47        8.63      8.09 o
  -3   8  11        5.08        6.35      5.98 o
  -2   8  11       36.17       39.45     12.52 o
  -1   8  11        1.40        1.24      5.63 o
  -7   9  11       19.50       23.79      7.18 o
  -6   9  11        0.19       -5.89      5.89 o
  -5   9  11        5.39       17.00      7.47 o
  -4   9  11       10.60        2.07      6.95 o
  -3   9  11       11.78       12.89      6.52 o
  -2   9  11        1.89        5.02      6.67 o
  -1   9  11       12.34        4.06      7.21 o
  -7  10  11        0.06        5.15      6.51 o
  -6  10  11        7.08        2.47     11.13 o
  -5  10  11        7.55        0.97      7.21 o
  -4  10  11        3.38       -6.63      6.63 o
  -3  10  11       24.02       23.72      7.05 o
  -2  10  11       30.75       48.30     14.11 o
  -1  10  11        7.08        3.50      8.60 o
  -7  11  11        3.76        8.67      6.71 o
  -6  11  11        5.60       11.25      7.17 o
  -5  11  11        6.43       -2.33     12.88 o
  -4  11  11       56.72       50.32      9.90 o
  -3  11  11       21.72       23.09      6.94 o
  -2  11  11       30.32       40.73      8.68 o
  -1  11  11        1.37        3.71      8.69 o
  -7  12  11        9.32        8.47      7.04 o
  -6  12  11        2.40       10.77      7.17 o
  -5  12  11        0.56       -0.01      6.88 o
  -4  12  11        2.15       -5.31      8.25 o
  -3  12  11       13.10        6.41      6.52 o
  -2  12  11       10.67       17.41      7.68 o
  -1  12  11        6.37        7.32      9.21 o
  -7  13  11        0.95       -0.84      7.05 o
  -6  13  11        5.96       15.91      7.89 o
  -5  13  11        2.26        7.33      7.12 o
  -4  13  11       39.99       41.16      9.89 o
  -3  13  11        4.30       -5.38      5.82 o
  -2  13  11        0.93        3.12      6.78 o
  -6  14  11        4.74       10.52      7.89 o
  -5  14  11       12.30       11.32      7.92 o
  -4  14  11        1.67       -4.34      7.13 o
  -3  14  11       24.30       20.58      7.58 o
  -2  14  11        4.51       15.76     11.99 o
  -6  15  11        0.54        3.72      7.74 o
  -5  15  11       14.20       21.69      9.02 o
  -4  15  11       19.52       26.21     10.70 o
  -3  15  11        0.49        0.94      6.87 o
  -2  15  11        1.18       -4.13      8.80 o
  -5  16  11       10.02        2.14      8.14 o
  -4  16  11        7.36        7.61      9.26 o
  -3  16  11        0.18        4.65      7.41 o
  -5  17  11       12.17        5.96     10.30 o
  -4  17  11        1.90       -8.56      8.56 o
  -8   0  12        0.68        5.10      7.50 o
  -7   0  12        1.57       -6.70      6.70 o
  -6   0  12       22.21       28.35      8.80 o
  -5   0  12       55.71       24.26     12.08 o
  -4   0  12        3.62       24.37     12.59 o
  -3   0  12        1.32       -0.54     10.19 o
  -2   0  12       15.34       21.97      9.50 o
  -1   0  12       17.17        6.23      9.34 o
  -8   1  12        0.11       -3.52      4.88 o
  -7   1  12        5.79       -3.06      4.90 o
  -6   1  12        3.24        2.98      5.27 o
  -5   1  12        1.01       -6.66      6.66 o
  -4   1  12       24.64       47.74      9.91 o
  -3   1  12       40.55       22.06      9.47 o
  -2   1  12        2.68       21.40      6.23 o
  -1   1  12        3.74        5.31      6.50 o
  -8   2  12        0.10        3.41      5.21 o
  -7   2  12        4.90       10.93      5.37 o
  -6   2  12        0.19       -1.61      5.61 o
  -5   2  12       14.79       15.31      7.97 o
  -4   2  12       56.97       64.45     10.77 o
  -3   2  12       26.56       36.41      9.85 o
  -2   2  12        2.35        0.68      6.07 o
  -1   2  12        2.33       10.29     11.56 o
  -8   3  12        8.09        6.94      5.94 o
  -7   3  12        3.63       -2.87      5.09 o
  -6   3  12       22.00       21.14      6.67 o
  -5   3  12        0.07       -6.41      6.62 o
  -4   3  12       14.96       34.12      9.37 o
  -3   3  12        3.19        4.39      6.54 o
  -2   3  12        9.02        4.05      5.82 o
  -1   3  12        1.24       -2.89      6.83 o
  -8   4  12        2.25        1.61      5.85 o
  -7   4  12        0.03       -4.93      4.93 o
  -6   4  12        2.23       -4.73      5.41 o
  -5   4  12       12.62       17.12      7.86 o
  -4   4  12        3.88       16.45      8.23 o
  -3   4  12       32.10       23.59      7.54 o
  -2   4  12       21.35       13.13      7.82 o
  -1   4  12        2.59        2.88      7.37 o
  -7   5  12        0.76       -1.83      5.91 o
  -6   5  12        3.32        7.90      6.07 o
  -5   5  12        0.33        2.71      7.23 o
  -4   5  12        2.79        6.82     23.11 o
  -3   5  12        4.18       -5.71      5.71 o
  -2   5  12        2.04       -6.75      6.75 o
  -7   6  12       14.91       19.31      7.84 o
  -6   6  12        1.19        7.99      6.26 o
  -5   6  12        2.62       -3.57      7.13 o
  -4   6  12       38.45       25.49      9.32 o
  -3   6  12        1.84        0.11      6.17 o
  -2   6  12        1.88        7.51      7.42 o
  -7   7  12        3.79       -3.88      8.00 o
  -6   7  12        0.03        4.75      5.99 o
  -5   7  12        5.40       -4.00      6.94 o
  -4   7  12        4.94       -2.64      7.65 o
  -3   7  12       21.94       26.04      7.51 o
  -2   7  12        0.16       -2.37      6.67 o
  -7   8  12        3.08        8.66      6.10 o
  -6   8  12        0.36        0.59      5.98 o
  -5   8  12       21.89       24.54      8.70 o
  -4   8  12       11.81       15.21      8.63 o
  -3   8  12        3.56        5.00      6.39 o
  -2   8  12        0.39       -6.49      6.49 o
  -7   9  12        7.66        1.79      6.86 o
  -6   9  12        0.04        4.11      6.12 o
  -5   9  12        7.35       21.44      8.50 o
  -4   9  12       17.95       30.00      9.92 o
  -3   9  12       15.08       17.62      8.40 o
  -2   9  12        2.54       10.21      7.56 o
  -7  10  12        0.48        1.08      7.08 o
  -6  10  12        2.73       15.90      7.90 o
  -5  10  12        7.91       -4.42      7.68 o
  -4  10  12       33.62       38.28     10.39 o
  -3  10  12        1.30        2.48      6.92 o
  -2  10  12       37.87       43.76      9.69 o
  -6  11  12       10.91        5.99      7.85 o
  -5  11  12        0.43        4.84      7.24 o
  -4  11  12        2.92       17.38     11.13 o
  -3  11  12       16.69       25.83     10.77 o
  -6  12  12        2.36       -2.08      7.49 o
  -5  12  12        8.82       12.12      8.54 o
  -4  12  12       13.09       20.99     12.70 o
  -3  12  12        5.89        5.77      9.20 o
  -6  13  12       28.99       44.85     10.00 o
  -5  13  12        0.58       -2.06      8.18 o
  -4  13  12        2.22       11.91      9.25 o
  -3  13  12        1.21        6.62      9.53 o
  -5  14  12       18.84       14.67      9.71 o
  -4  14  12        0.09       -7.67      8.36 o
  -7   1  13        8.46        6.67      7.95 o
  -6   1  13        4.13        7.05      7.63 o
  -5   1  13        0.17       -6.30      7.53 o
  -4   1  13        5.92       -7.30      8.23 o
  -3   1  13        1.39        3.10      9.01 o
  -7   2  13        0.55        3.54      7.07 o
  -6   2  13       10.10       15.20      9.60 o
  -5   2  13       31.28       42.72     10.86 o
  -4   2  13       15.09       20.95      9.78 o
  -3   2  13       23.60        3.45     13.36 o
  -7   3  13        2.49        5.76      7.54 o
  -6   3  13        0.04        5.00      7.11 o
  -5   3  13        0.50        2.10      9.41 o
  -4   3  13       22.09       11.61      9.48 o
  -3   3  13        7.69       -1.03      8.55 o
  -7   4  13        2.06       13.00     11.13 o
  -6   4  13        1.99       -5.94      6.72 o
  -5   4  13        5.78       13.30      8.46 o
  -4   4  13        7.06        6.36      9.19 o
  -3   4  13        4.18       12.82      9.69 o
  -7   5  13       14.09        9.08      6.99 o
  -6   5  13        4.96       -4.65      6.82 o
  -5   5  13       24.10        4.59     17.24 o
  -4   5  13        4.43        3.26      8.22 o
  -3   5  13        5.22       10.77     10.00 o
  -7   6  13       13.06       18.04      8.34 o
  -6   6  13        7.43       -0.31      7.19 o
  -5   6  13        5.30        3.29     17.10 o
  -4   6  13       30.86       30.10     17.93 o
  -3   6  13       12.26       15.08      9.83 o
  -6   7  13        1.37        3.56      7.74 o
  -5   7  13       14.87       17.12      9.33 o
  -4   7  13        9.23       -6.32      8.51 o
  -3   7  13        4.18        1.78      9.20 o
  -6   8  13        0.09        8.25      7.94 o
  -5   8  13       10.21       15.89      9.12 o
  -4   8  13       10.62       30.71     10.81 o
  -6   9  13        1.95        7.33      8.10 o
  -5   9  13        0.17       -4.15      8.09 o
  -4   9  13       15.73       31.16     11.08 o
  -5  10  13        1.56        1.56     13.90 o
  -4  10  13        0.22       -8.16      9.21 o
  -5   0  14        0.51       10.83     13.28 o
  -5   1  14        3.71       -2.70      8.69 o
  -5   2  14        6.96       -3.94      8.84 o
 
